# Supplementary material for: Comprehensive deciphering prophages in genus Acetobacter on the ecology, genomic features, toxin–antitoxin system, and linkage with CRISPR-Cas system
Source: Front Microbiol. 2022 Aug 2;13:951030. doi: 10.3389/fmicb.2022.951030 (PMC9379143; doi:10.3389/fmicb.2022.951030)
Supplement: Supplementary file 2 [file Table_1.XLSX]

## Sheet: Sheet1
Table S1. The complete genome data Acetobacter strains available from NCBI isolated from variety of ecosystems around the world and predicted prophages amounts
NO.	Group	Strain	GC%	Accession Number	Active Prophages	Ambiguous Prophages	Inactive Prophages	Total	Isolation Source	Location
1	ace	A. aceti JCM20276	56.66	NZ_AP023326	5	7	66	78	NA	NA
2	ace	A. aceti TMW2.1153	56.8	NZ_CP014692	3	6	59	68	wine	Germany
3	ace	A. aceti 1023	52.5	JEOA01000001-33.1	3	9	63	75	vinegar	Japan
4	ace	A. aceti ATCC 23746	57.1	ARBD01000001-8.1	3	2	70	75	vinegar	Netherlands
5	ace	A. aceti NBRC 14818 DSM 3508	57.1	SLZP01000001-57.1	1	6	91	99	NA	NA
6	ace	A. aceti NBRC 14818-1	57.1	BAMU01000001-209.1	0	1	68	69	vinegar	German
7	ace	A. aceti NBRC 14818-2	57.1	NZ_AP023410	2	3	91	95	vinegar	German
8	ace	A. aceti NBRC 3281	56.7	BEWK01000001-203.1	3	3	95	101	NA	NA
9	ace	A. aceti NRIC 0242	57.1	BAGS01000001-155.1	2	3	92	97	NA	NA
10	asc	A. ascendens LMG 1590	53.2	NZ_CP015164	4	6	44	54	NA	Netherlands
11	asc	A. ascendens LMG 1591	53.34	NZ_CP015168	4	2	53	59	NA	Netherlands
12	asc	A. ascendens SRCM101447	52.28	NZ_CP021524	5	4	50	59	meat	South Korea
13	cer	A. cerevisiae LMG 1545	57.7	LIAA01000001-108.1	0	2	88	90	vinegar	Belgium
14	cer	A. cerevisiae LMG 1608	57.7	LHZY01000001-177.1	4	1	72	77	wine	Belgium
15	cer	A. cerevisiae LMG 1625	58	LHZA01000001-157.1	2	1	75	78	wine	Canada
16	cib	A. cibinongensis 4H-1	54.4	NZ_BAMV01000001-120.1	2	3	86	91	fruit	Indonesia
17	cib	A. cibinongensis DsW_47	54.3	NZ_JOMQ01000001-174.1	2	4	84	90	mud	New York State
18	cib	A. cibinongensis NBRC 16605	54.4	NZ_BJVU01000001-38.1	2	3	86	91	NA	NA
19	con	A. conturbans LMG 1627	59	NZ_WOSY01000001-88.1	1	4	90	95	wine	NA
20	est	A. estunensis AV380	59.3	JAHRDV010000001-169.1	2	2	88	92	vinegar	Slovenia
21	est	A. estunensis LMG 1626	59.7	WOTH01000001-120.1	1	4	88	93	meat	United Kingdom
22	fab	A. fabarum KR	57.8	NZ_NCXK01000001-155.1	1	2	70	73	wine	Germany
23	fab	A. fabarum LMG 24244	57.8	NZ_WOTG01000001-68.1	0	2	75	77	meat	Ghana
24	fab	A. fabarum OG2	57.5	NZ_PDEU01000001-183.1	2	3	71	76	wine	Germany
25	fal	A. fallax LMG 1636	58.3	WOSX01000001-163.1	1	3	100	104	wine	United Kingdom
26	fal	A. fallax LMG 1637	58.3	WOSW01000001-164.1	1	4	98	103	wine	United Kingdom
27	far	A. farinalis LMG 26772	59.1	NZ_WOTF01000001-74.1	0	4	77	81	meat	Thailand
28	gha	A. ghanensis LMG 23848T	56.9	NZ_LN609302	3	2	54	59	NA	NA
29	gha	A. ghanensis LMG 23848	56.9	WOTE01000001-36.1	2	3	59	64	NA	NA
30	ind	A. indonesiensis 5H-1	53.9	BAMW01000001-181.1	0	3	94	97	fruit	Indonesia
31	ind	A. indonesiensis DmL_051	53.9	JOPA01000001-125.1	2	4	92	98	culture	USA
32	ind	A. indonesiensis DmW_046	54	JOMP01000001-72.1	0	2	93	95	mud	USA
33	ind	A. indonesiensis NBRC 16471	53.9	BJXQ01000001-77.1	1	3	94	98	NA	NA
34	lam	A. lambici LMG 27439	57.2	NZ_WOTD01000001-193.1	2	7	76	85	wine	NA
35	lov	A. lovaniensis DSM 4491	57.6	NZ_JACHIE010000001-57.1	4	4	90	98	NA	NA
36	lov	A. lovaniensis LMG 1617	57.6	NZ_WOTC01000001-71.1	4	4	93	101	water	Belgium
37	mal	A. malorum CECT 7742	56.9	LVHD01000001-331.1	2	3	76	81	vinegar	Spain
38	mal	A. malorum DmCS_005	56.5	JOJU01000001-76.1	1	4	71	76	culture	USA
39	mal	A. malorum DsW_057	57.7	JOPG01000001-111.1	4	5	76	85	fruit	USA
40	mal	A. malorum LMG 1552 LMG1552	57.8	LHZF01000001-176.1	0	3	84	87	wine	Belgium
41	mal	A. malorum LMG 1604	58	LHZZ01000001-654.1	0	3	44	47	wine	Belgium
42	mal	A. malorum LMG 1699	57.4	LHZX01000001-319.1	1	5	81	87	wine	Belgium
43	mal	A. malorum LMG 1746	56.7	LHZC01000001-57.1	4	6	90	100	fruit	Belgium
44	mus	A. musti LMG 30640	59.5	NZ_WOTB01000001-138.1	4	5	105	114	fruit	NA
45	nit	A. nitrogenifigens DSM 23921	60.5	AUBI01000001-51.1	2	6	102	110	tea	India
46	nit	A. nitrogenifigens NBRC 105050	60.5	BJYF01000001-113.1	2	4	97	103	tea	India
47	oen	A. oeni DSM 23926	58.5	JACIDL010000001-90.1	3	7	96	106	wine	Portugal
48	oen	A. oeni LMG 21952	58.5	WOTA01000001-111.1	3	7	102	112	meat	Portugal
49	oen	A. oeni NBRC 105207	58.5	BJYG01000001-143.1	1	4	102	107	NA	NA
50	oki	A. okinawensis Dm-38	57.5	JAERKS010000001-64.1	2	5	74	81	fruit	USA
51	oki	A. okinawensis Dm-55	56.6	JAERKT010000001-221.1	3	4	67	74	fruit	USA
52	oki	A. okinawensis DsW_060	58.1	JOPJ01000001-147.1	0	3	63	66	fruit	USA
53	oki	A. okinawensis JCM 25146	57.6	BAJU01000001-127.1	2	3	69	74	fruit	Japan
54	ori	A. orientalis FAN1	52.5	NZ_AP018515	4	5	52	61	culture	NA
55	ori	A. orientalis 21F-2	52.4	NZ_BAMX01000001-66.1	1	2	79	82	flower	USA
56	ori	A. orientalis DmW_045	52.4	NZ_JOMO01000001-106.1	0	1	82	83	meat	USA
57	ori	A. orientalis DmW_048	53.7	NZ_JOOY01000001-210.1	4	3	73	80	mud	USA
58	ori	A. orientalis DsW_061	52.4	NZ_JOPK01000001-122.1	0	2	81	83	fruit	USA
59	ori	A. orientalis NBRC 16606	52.4	NZ_BJVV01000001-33.1	1	4	74	79	NA	NA
60	ori	A. orientalis UBA5402	52.7	DHOA01000001-31.1	3	1	79	83	mud	China
61	orl	A. orleanensis CCM 3610	56.4	NWTP01000001-49.1	1	4	77	82	NA	Czech Republic
62	orl	A. orleanensis JCM 7639	56.4	BAMY01000001-269.1	1	1	75	77	NA	NA
63	orl	A. orleanensis LMG 1583	56.4	LHZV01000001-67.1	1	1	88	90	wine	Belgium
64	orl	A. orleanensis NBRC 13752	56.5	BJMU01000001-78.1	1	2	72	75	NA	NA
65	oryzi	A. oryzifermentans dm	52.8	NZ_CP022374	7	7	57	71	NA	NA
66	oryzi	A. oryzifermentans SLV-7	52.39	NZ_CP011120	7	3	47	57	vinegar	South Korea
67	oryzo	A. oryzoeni B6	53.1	NZ_CP042808	3	2	43	48	NA	NA
68	pap	A. papayae JCM 25143	59.3	NZ_BAIN01000001-177.1	0	1	72	73	fruit	Japan
69	pas	A. pasteurianus Ab3	53.3	NZ_CP012111	5	4	43	52	vinegar	China
70	pas	A. pasteurianus AD	52.7	NZ_LPWU01000001-133.1	3	3	80	86	fly	Canada
71	pas	A. pasteurianus CICC 22518	52.01	NZ_CP039846	1	3	39	43	NA	China
72	pas	A. pasteurianus SRCM101342	52.87	NZ_CP021509.1	6	3	47	56	fruit	South Korea
73	pas	A. pasteurianus 386B	52.85	NC_021991	2	2	48	52	meat	Ghana
74	pas	A. pasteurianus 3P3	52.3	NZ_CADQ01000001-101.1	4	4	81	89	vinegar	Europe
75	pas	A. pasteurianus BCRC 14118	52.6	MAPU01000001-187.1	5	3	72	80	vinegar	NA
76	pas	A. pasteurianus BCRC14145	53.1	MKHC010002201-220.1	4	5	71	80	wine	Netherlands
77	pas	A. pasteurianus IFO 3191	53.1	NZ_BACG01000001-306.1	1	4	77	82	wine	Netherlands
78	pas	A. pasteurianus IFO 3283-01	53.07	NC_013209.1	2	4	50	56	vinegar	Japan
79	pas	A. pasteurianus IFO 3283-01-42C	53.16	NC_017150.1	2	4	48	54	vinegar	Japan
80	pas	A. pasteurianus IFO 3283-03	53.07	NC_017100.1	2	4	50	56	vinegar	Japan
81	pas	A. pasteurianus IFO 3283-07	53.07	NC_017121.1	2	4	50	56	vinegar	Japan
82	pas	A. pasteurianus IFO 3283-12	53.07	NC_017108.1	2	4	50	56	vinegar	Japan
83	pas	A. pasteurianus IFO 3283-22	53.07	NC_017125.1	2	4	50	56	vinegar	Japan
84	pas	A. pasteurianus IFO 3283-26	53.07	NC_017146.1	2	4	50	56	vinegar	Japan
85	pas	A. pasteurianus IFO 3283-32	53.07	NC_017111.1	2	4	50	56	vinegar	Japan
86	pas	A. pasteurianus isolate UBA5418	51.8	DHNK01000001-177.1	1	1	37	39	mud	China
87	pas	A. pasteurianus LMG 1262	53.1	NZ_CADO01000001-141.1	0	6	75	81	wine	Europe
88	pas	A. pasteurianus NBRC 101655	52.76	NZ_AP014881.1	2	5	46	53	fruit	Thailand
89	pas	A. pasteurianus NBRC 106471	53.1	NZ_BDER01000001-194.1	0	4	77	81	wine	Europe
90	pas	A. pasteurianus NBRC 3188	52	NZ_BDES01000001-212.1	4	8	76	88	NA	Europe
91	pas	A. pasteurianus NBRC 3222	53.2	NZ_BDET01000001-171.1	1	3	78	82	NA	Europe
92	pas	A. pasteurianus NBRC 3277	52.3	NZ_BDEU01000001-337.1	5	6	75	86	wine	Japan
93	pas	A. pasteurianus NBRC 3278	52.1	NZ_BDEV01000001-361.1	6	4	76	86	wine	Japan
94	pas	A. pasteurianus NBRC 3279	52.8	NZ_BDEW01000001-191.1	1	2	77	80	wine	Japan
95	pas	A. pasteurianus NBRC 3280	52.2	NZ_BDEX01000001-305.1	5	6	78	89	wine	Japan
96	pas	A. pasteurianus NBRC 3284	52.8	NZ_BDEY01000001-213.1	1	3	68	72	vinegar	Japan
97	pas	A. pasteurianus NBRC 3299	52.5	NZ_BDEZ01000001-111.1	3	6	76	85	wine	Japan
98	pas	A. pasteurianus RSV-4	52.5	NZ_JAACFP010000001-101.1	3	3	74	80	fruit	India
99	pas	A. pasteurianus SRCM100623	52.8	NZ_LYUD01000001-184.1	4	3	76	83	wine	South Korea
100	pas	A. pasteurianus SRCM101468	53.31	NZ_CP021922	7	5	49	61	meat	South korea
101	pero	A. peroxydans ATCC 12874	60.5	VLTI01000001-13.1	1	3	67	71	NA	NA
102	pero	A. peroxydans LMG 1635	60.5	WOSZ01000001-16.1	1	2	68	71	water	Netherlands
103	pero	A. peroxydans NBRC 13755	60.5	BJMV01000001-29.1	1	2	69	72	NA	NA
104	pers	A. persici TMW2.1084	57.44	NZ_CP014687	1	5	53	59	wine	Germany
105	pers	A. persici Ai	58.1	BLJP01000001-106.1	1	6	84	91	gut	Japan
106	pers	A. persici Dm-46	57.8	JAERKW010000001-29.1	0	2	93	95	fruit	USA
107	pers	A. persici Dm-48	58.1	JAERKU010000001-31.1	1	3	96	100	fruit	USA
108	pers	A. persici Dm-49	57.7	JAERKV010000001-49.1	4	7	85	96	fruit	USA
109	pers	A. persici DmL_053	58	JOPC01000001-174.1	0	4	95	99	fly	USA
110	pers	A. persici JCM 25330	57.2	BAJW01000001-236.1	4	9	93	106	NA	NA
111	pom	A. pomorum BDGP5	52.57	NZ_CP023657	0	6	57	63	NA	USA
112	pom	A. pomorum SH	52.54	NZ_CP023189	8	5	56	69	vinegar	South Korea
113	pom	A. pomorum CS_004_W120	52.4	VHQD01000001-160.1	2	8	81	91	vinegar	USA
114	pom	A. pomorum CS_004_W121	52.4	VHQC01000001-150.1	2	6	79	87	vinegar	USA
115	pom	A. pomorum CS_004_W122	52.4	VHQB01000001-155.1	2	6	78	86	vinegar	USA
116	pom	A. pomorum DM001	52.3	AEUP01000001-66.1	2	7	77	86	gut	South Korea
117	pom	A. pomorum DmCS_004	52.4	JOKL01000001-127.1	1	8	77	86	gut	USA
118	pom	A. pomorum LHT 2458	51.7	PEBQ01000001-212.1	4	6	78	88	NA	South Korea
119	sac	A. sacchari TBRC 11175	60	NZ_JAFVMF010000001-167.1	7	4	108	119	flower	Viet Nam
120	sen	A. senegalensis 108B	55.59	NZ_LN606600	3	7	78	88	NA	NA
121	sen	A. senegalensis A3	55.7	WHJJ01000001-77.1	4	5	96	105	wine	Brazil
122	sen	A. senegalensis DmL_050	55.7	JOOZ01000001-235.1	3	8	97	108	culture	USA
123	sen	A. senegalensis LMG 23690	55.6	LHZU01000001-148.1	2	2	105	109	fruit	Belgium
124	sic	A. sicerae LMG 1531	57.6	NZ_JAAABN010000001-93.1	6	8	93	107	wine	NA
125	sur	A. suratthaniensis TBRC 1719	59	NZ_JAFVMG010000001-77.1	0	1	75	76	fruit	Thailand
126	syz	A. syzygii 9H-2	55.5	BAMZ01000001-94.1	1	3	72	76	fruit	Indonesia
127	syz	A. syzygii K03D05	55.2	JABUNT010000001-34.1	5	6	75	86	wine	Chile
128	syz	A. syzygii KR-1	55.2	NDFO01000001-64.1	3	5	75	83	wine	Germany
129	syz	A. syzygii KR-2	55.1	NDFP01000001-107.1	3	5	73	81	wine	Germany
130	syz	A. syzygii NBRC 16604	55.5	BJVT01000001-43.1	1	3	71	75	NA	NA
131	syz	A. syzygii UBA5801	55.4	DIDL01000001-200.1	1	0	22	23	flower	Colombia:
132	syz	A. syzygii UBA5806	56.3	DIDG01000001-239.1	0	0	0	0	flower	Colombia:
133	tha	A. thailandicus Dm-29	50.5	JAERKZ010000001-53.1	1	0	76	77	fruit	USA
134	tha	A. thailandicus Dm-59	50.5	JAERKX010000001-42.1	4	3	75	82	fruit	USA
135	tha	A. thailandicus Dm-60	50.6	JAERKY010000001-25.1	2	4	54	60	fruit	USA
136	tha	A. thailandicus Dm-72	50.8	JAERLA010000001-59.1	1	4	77	82	fruit	USA
137	tha	A. thailandicus LMG 30826	50.5	WOSV01000001-45.1	2	2	74	78	flower	Thailand
138	tro	A. tropicalis BDGP1	55.67	NZ_CP022699	7	7	72	86	mud	USA
139	tro	A. tropicalis CS_006_W138	55.5	VKJI01000001-142.1	4	4	90	98	gut	USA
140	tro	A. tropicalis CS_006_W139	55.5	VKJJ01000001-120.1	4	4	93	101	gut	USA
141	tro	A. tropicalis DmCS_006	55.5	JOKM01000001-124.1	3	4	97	104	gut	USA
142	tro	A. tropicalis DmPark25_167	55.5	JACAOJ010000001-138.1	3	5	96	104	fly	USA
143	tro	A. tropicalis DmW_042	55.3	JOMM01000001-183.1	0	4	99	103	meat	USA
144	tro	A. tropicalis LMG 1663	55.6	LHZT01000001-132.1	5	2	98	105	meat	Belgium
145	tro	A. tropicalis LMG 19825	55.8	LHZQ01000001-222.1	1	2	89	92	fruit	Belgium
146	tro	A. tropicalis NBRC 101654	55.5	BABS01000001-773.1	5	0	76	81	fruit	Thailand
147	tro	A. tropicalis NBRC 16470-1	55.8	BJVR01000001-186.1	1	2	86	89	fruit	Thailand
148	tro	A. tropicalis NBRC 16470-2	55.6	BBMU01000001-654.1	1	4	81	86	fruit	Thailand
