# Supplementary material for: Comprehensive deciphering prophages in genus Acetobacter on the ecology, genomic features, toxin–antitoxin system, and linkage with CRISPR-Cas system
Source: Front Microbiol. 2022 Aug 2;13:951030. doi: 10.3389/fmicb.2022.951030 (PMC9379143; doi:10.3389/fmicb.2022.951030)
Supplement: Supplementary file 3 [file Table_2.XLSX]

## Sheet: Sheet1
Table S2. The genetic and classification data for the predicted active prophages of Acetobacter
NO.	Prophage	Accession Number	Location-star	Location-end	Size	Score	GC%	Closest Phage	CDS	Host	Order	Family
1	phi1023-1	JEOA01000001.1	149122	161217	12096	0.83	40.89	Lactococcus phage BK5-T	12	A. aceti 1023	Caudovirales	Myoviridae
2	phi1023-2	JEOA01000002.1	335799	349967	14169	0.97	47.46	Erwinia phage vB_EamM_Kwan	25	A. aceti 1023	Caudovirales	Myoviridae
3	phi1023-3	JEOA01000005.1	179297	216568	37272	0.88	54.67	Enterobacteria phage mEp235	57	A. aceti 1023	Caudovirales	Siphoviridae
4	phi108B-1	NZ_LN606600.1	1738784	1764955	26172	0.89	56.19	Bradyrhizobium phage BDU-MI-1	39	A. senegalensis 108B	Caudovirales	Myoviridae
5	phi108B-2	NZ_LN606600.1	1899725	1928270	28546	0.83	56.16	Burkholderia phage Bcep176	49	A. senegalensis 108B	Caudovirales	Siphoviridae
6	phi108B-3	NZ_LN606600.1	2139113	2153088	13976	0.83	44.15	Stx2-converting phage Stx2a_WGPS2	19	A. senegalensis 108B	Caudovirales	Siphoviridae
7	phi21F-2-1	NZ_BAMX01000031.1	29870	63555	33686	0.97	54.02	Paracoccus phage Shpa	67	A. orientalis 21F-2	Caudovirales	Siphoviridae
8	phi386B-1	NC_021991.1	364537	408241	43705	0.99	52.54	Ralstonia phage RS-PII-1	68	A. pasteurianus 386B	Caudovirales	Autographiviridae
9	phi386B-2	NC_021991.1	2392306	2403174	10869	0.9	52.75	Enterobacteria phage HK106	22	A. pasteurianus 386B	Caudovirales	Siphoviridae
10	phi3P3-1	NZ_CADQ01000009.1	10897	37962	27066	0.83	51.7	Ralstonia phage RSY1	50	A. pasteurianus 3P3	Caudovirales	Myoviridae
11	phi3P3-2	NZ_CADQ01000022.1	1052	13544	12493	0.93	52.09	Ralstonia phage RS-PII-1	18	A. pasteurianus 3P3	Caudovirales	Autographiviridae
12	phi3P3-3	NZ_CADQ01000034.1	135211	150869	15659	0.87	53.5	Roseobacter phage DSS3P8	16	A. pasteurianus 3P3	Caudovirales	Siphoviridae
13	phi3P3-4	NZ_CADQ01000034.1	135603	170860	35258	0.87	53.59	Escherichia phage JLK-2012	48	A. pasteurianus 3P3	Caudovirales	Siphoviridae
14	phi4H-1-1	NZ_BAMV01000044.1	18667	39718	21052	0.93	53.1	Paenibacillus phage HB10c2	25	A. cibinongensis 4H-1	Caudovirales	Siphoviridae
15	phi4H-1-2	NZ_BAMV01000044.1	21470	40658	19189	0.84	53.02	Haemophilus phage Aaphi23	23	A. cibinongensis 4H-1	Caudovirales	Myoviridae
16	phi9H-2-1	BAMZ01000013.1	2113	12598	10486	0.93	57.23	Corynebacterium phage IME1320_01	12	A. syzygii 9H-2	Caudovirales	Siphoviridae
17	phiA3-1	WHJJ01000003.1	3749	21854	18106	0.82	58.63	Aeromonas phage 56	24	A. senegalensis A3	Caudovirales	Myoviridae
18	phiA3-2	WHJJ01000068.1	3775	14813	11039	0.97	58.58	N/A	11	A. senegalensis A3	Caudovirales	Siphoviridae
19	phiA3-3	WHJJ01000068.1	1075	38257	37183	0.86	56.59	Burkholderia phage Bcep176	54	A. senegalensis A3	Caudovirales	Siphoviridae
20	phiA3-4	WHJJ01000073.1	11255	25822	14568	0.92	57.44	Rhodobacter phage RcapNL	23	A. senegalensis A3	Caudovirales	Siphoviridae
21	phiAb3-1	NZ_CP012111.1	197894	208771	10878	0.94	52.34	Corynebacterium phage IME1320_01	13	A. pasteurianus Ab3	Caudovirales	Siphoviridae
22	phiAb3-2	NZ_CP012111.1	842126	855071	12946	0.95	48.61	Acidithiobacillus phage AcaML1	22	A. pasteurianus Ab3	Caudovirales	Myoviridae
23	phiAb3-3	NZ_CP012111.1	2369694	2402336	32643	0.87	51.18	Vibrio phage phi 2	50	A. pasteurianus Ab3	Caudovirales	Myoviridae
24	phiAb3-4	NZ_CP012111.1	2397340	2428519	31180	0.98	53.29	Escherichia phage vB_EcoM-ep3	50	A. pasteurianus Ab3	Caudovirales	Myoviridae
25	phiAb3-5	NZ_CP012111.1	2738423	2804592	66170	0.89	50.89	Agrobacterium phage Atu_ph07	97	A. pasteurianus Ab3	Caudovirales	Myoviridae
26	phiAD-1	NZ_LPWU01000087.1	2187	15422	13236	0.88	56.13	Enterobacteria phage mEp235	13	A. pasteurianus AD	Caudovirales	Siphoviridae
27	phiAD-2	NZ_LPWU01000107.1	5805	28309	22505	0.83	60.06	Gordonia phage Wizard	31	A. pasteurianus AD	Caudovirales	Siphoviridae
28	phiAD-3	NZ_LPWU01000107.1	15181	33963	18783	0.84	59	Aeromonas phage 56	25	A. pasteurianus AD	Caudovirales	Myoviridae
29	phiAi-1	BLJP01000007.1	119016	135629	16614	0.84	62.87	N/A	25	A. persici Ai	NA	NA
30	phiATCC 12874-1	VLTI01000012.1	101515	116427	14913	0.84	60.56	N/A	20	A. peroxydans ATCC 12874	NA	NA
31	phiATCC 23746-1	ARBD01000004.1	52828	63629	10802	0.96	59.21	Escherichia phage JLK-2012	19	A. aceti ATCC 23746	Caudovirales	Siphoviridae
32	phiATCC 23746-2	ARBD01000005.1	653557	668213	14657	0.83	54.61	Acidithiobacillus phage AcaML1	24	A. aceti ATCC 23746	Caudovirales	Myoviridae
33	phiATCC 23746-3	ARBD01000005.1	1601428	1614843	13416	0.96	56.54	Acidithiobacillus phage AcaML1	27	A. aceti ATCC 23746	Caudovirales	Myoviridae
34	phiAV380-1	JAHRDV010000001.1	1027	48828	47802	0.89	59.01	Pseudomonas phage YMC/01/01/P52_PAE_BP	64	A. estunensis AV380	Caudovirales	Siphoviridae
35	phiAV380-2	JAHRDV010000001.1	490057	536106	46050	0.93	59.29	Pseudomonas phage YMC/01/01/P52_PAE_BP	67	A. estunensis AV380	Caudovirales	Siphoviridae
36	phiB6-1	NZ_CP042808.1	2033430	2044312	10883	0.93	52.15	Sphingomonas phage PAU	12	A. oryzoeni B6	Caudovirales	Myoviridae
37	phiB6-2	NZ_CP042808.1	2127286	2152048	24763	0.97	53.43	Aeromonas phage 51	37	A. oryzoeni B6	Caudovirales	Myoviridae
38	phiB6-3	NZ_CP042808.1	2144948	2177938	32991	0.87	52.43	Edwardsiella phage KF-1	55	A. oryzoeni B6	Caudovirales	Podoviridae
39	phiBCRC 14118-1	MAPU01000010.1	1770	14691	12922	0.97	54.06	Temperate phage phiNIH1.1	21	A. pasteurianus BCRC 14118	Caudovirales	Siphoviridae
40	phiBCRC 14118-2	MAPU01000010.1	2625	31617	28993	0.93	52.45	Enterobacteria phage HK106	48	A. pasteurianus BCRC 14118	Caudovirales	Siphoviridae
41	phiBCRC 14118-3	MAPU01000017.1	4167	40209	36043	0.9	53.53	Rhodobacter phage RcapNL	52	A. pasteurianus BCRC 14118	Caudovirales	Siphoviridae
42	phiBCRC 14118-4	MAPU01000028.1	434	15683	15250	0.9	58.66	Bradyrhizobium phage BDU-MI-1	25	A. pasteurianus BCRC 14118	Caudovirales	Myoviridae
43	phiBCRC 14118-5	MAPU01000028.1	6393	27669	21277	0.97	57.82	Aeromonas phage 56	34	A. pasteurianus BCRC 14118	Caudovirales	Myoviridae
44	phiBCRC14145-1	MKHC01000005.1	468	36902	36435	0.92	52.46	Ralstonia phage RS-PII-1	59	A. pasteurianus BCRC14145	Caudovirales	Autographiviridae
45	phiBCRC14145-2	MKHC01000036.1	2867	13875	11009	0.95	58.72	Aeromonas phage 56	18	A. pasteurianus BCRC14145	Caudovirales	Myoviridae
46	phiBCRC14145-3	MKHC01000037.1	752	20849	20098	0.87	51.98	Pseudomonas phage LKA5	35	A. pasteurianus BCRC14145	Caudovirales	Podoviridae
47	phiBCRC14145-4	MKHC01000047.1	436	10509	10074	0.94	60.3	N/A	15	A. pasteurianus BCRC14145	NA	NA
48	phiBDGP1-1	NZ_CP022699.1	900752	916085	15334	0.97	50.89	Acidithiobacillus phage AcaML1	28	A. tropicalis BDGP1	Caudovirales	Myoviridae
49	phiBDGP1-2	NZ_CP022699.1	1499481	1525334	25854	0.98	54.22	Brucella phage Bk	33	A. tropicalis BDGP2	Caudovirales	Podoviridae
50	phiBDGP1-3	NZ_CP022699.1	1757502	1796286	38785	0.95	56.41	Salmonella phage 118970_sal3	55	A. tropicalis BDGP3	Caudovirales	Myoviridae
51	phiBDGP1-4	NZ_CP022699.1	1785532	1806901	21370	0.91	52.28	Synechococcus phage Bellamy	54	A. tropicalis BDGP4	Caudovirales	Myoviridae
52	phiBDGP1-5	NZ_CP022699.1	1814994	1832082	17089	0.93	59.44	Rhodobacter phage RcapNL	17	A. tropicalis BDGP5	Caudovirales	Siphoviridae
53	phiBDGP1-6	NZ_CP022699.1	2880720	2924010	43291	0.94	52.49	Bradyrhizobium phage BDU-MI-1	76	A. tropicalis BDGP6	Caudovirales	Myoviridae
54	phiBDGP1-7	NZ_CP022699.1	2906511	2924337	17827	0.97	53.17	Ralstonia phage RS-PII-1	38	A. tropicalis BDGP7	Caudovirales	Autographiviridae
55	phiCCM 3610-1	NWTP01000002.1	169627	185400	15774	0.84	51.15	Synechococcus phage Bellamy	28	A. orleanensis CCM 3610	Caudovirales	Myoviridae
56	phiCECT 7742-1	LVHD01000003.1	206029	223525	17497	0.82	52.45	Acinetobacter phage Ab105-2phi	25	A. malorum CECT 7742	Caudovirales	Siphoviridae
57	phiCECT 7742-2	LVHD01000018.1	300	12451	12152	0.95	54.04	Rhodococcus phage REQ2	22	A. malorum CECT 7742	Caudovirales	Siphoviridae
58	phiCICC 22518-1	CP039846.1	1763665	1784166	20502	0.97	53.68	Enterobacteria phage CUS-3	35	A. pasteurianus CICC 22518	Caudovirales	Podoviridae
59	phiCS_004_W120-1	VHQD01000002.1	43691	64900	21210	0.83	54.42	Rhodobacter phage RcapNL	21	A. pomorum CS_004_W120	Caudovirales	Siphoviridae
60	phiCS_004_W120-2	VHQD01000023.1	75737	86085	10349	0.86	44.07	N/A	11	A. pomorum CS_004_W120	NA	NA
61	phiCS_004_W121-1	VHQC01000007.1	75768	86116	10349	0.86	44.06	N/A	11	A. pomorum CS_004_W121	NA	NA
62	phiCS_004_W121-2	VHQC01000016.1	41307	75620	34314	0.86	53.4	Rhodobacter phage RcapNL	48	A. pomorum CS_004_W121	Caudovirales	Siphoviridae
63	phiCS_004_W122-1	VHQB01000013.1	41307	75620	34314	0.86	53.4	Rhodobacter phage RcapNL	48	A. pomorum CS_004_W122	Caudovirales	Siphoviridae
64	phiCS_004_W122-2	VHQB01000019.1	14	10362	10349	0.86	44.07	N/A	11	A. pomorum CS_004_W122	NA	NA
65	phiCS_006_W138-1	VKJI01000021.1	776	26604	25829	1	55.39	Escherichia phage Lw1	37	A. tropicalis CS_006_W138	Caudovirales	Myoviridae
66	phiCS_006_W138-2	VKJI01000021.1	27919	50275	22357	0.86	54.02	Ralstonia phage RS-PII-1	35	A. tropicalis CS_006_W138	Caudovirales	Autographiviridae
67	phiCS_006_W138-3	VKJI01000028.1	28422	39126	10705	0.89	57.87	N/A	12	A. tropicalis CS_006_W138	NA	NA
68	phiCS_006_W138-4	VKJI01000053.1	58886	86567	27682	0.84	54.75	Salmonella phage 118970_sal3	45	A. tropicalis CS_006_W138	Caudovirales	Myoviridae
69	phiCS_006_W139-1	VKJJ01000012.1	230930	241634	10705	0.89	57.87	N/A	12	A. tropicalis CS_006_W139	NA	NA
70	phiCS_006_W139-2	VKJJ01000026.1	1679	24116	22438	0.92	53.11	Salmonella phage 118970_sal3	40	A. tropicalis CS_006_W139	Caudovirales	Myoviridae
71	phiCS_006_W139-3	VKJJ01000032.1	780	26608	25829	1	55.39	Escherichia phage Lw1	37	A. tropicalis CS_006_W139	Caudovirales	Myoviridae
72	phiCS_006_W139-4	VKJJ01000032.1	27923	50279	22357	0.85	54.02	Ralstonia phage RS-PII-1	35	A. tropicalis CS_006_W139	Caudovirales	Autographiviridae
73	phiDM001-1	AEUP01000012.1	5011	17392	12382	0.83	52.19	Mycobacterium phage StevieRay	20	A. pomorum DM001	Caudovirales	Siphoviridae
74	phiDM001-2	AEUP01000037.1	4694	25903	21210	0.81	54.39	Rhodobacter phage RcapNL	20	A. pomorum DM001	Caudovirales	Siphoviridae
75	phidm-1	NZ_CP022374.1	348830	366380	17551	0.99	52.19	Pseudomonas phage LKA5	39	A. oryzifermentans dm	Caudovirales	Podoviridae
76	phidm-2	NZ_CP022374.1	350151	375386	25236	0.99	52.72	Pseudomonas phage phiAH14a	52	A. oryzifermentans dm	Caudovirales	Siphoviridae
77	phiDm-29-1	JAERKZ010000009.1	73786	91008	17223	0.87	42.72	Bacillus phage Mgbh1	21	A. thailandicus Dm-29	Caudovirales	Siphoviridae
78	phidm-3	NZ_CP022374.1	378580	399668	21089	0.95	50.65	Enterobacteria phage HK106	31	A. oryzifermentans dm	Caudovirales	Siphoviridae
79	phiDm-38-1	JAERKS010000013.1	212	24918	24707	0.97	55.83	Caulobacter phage Ccr34	47	A. okinawensis Dm-38	Caudovirales	Siphoviridae
80	phiDm-38-2	JAERKS010000013.1	29171	44756	15586	0.89	53.39	Enterobacteria phage HK106	28	A. okinawensis Dm-38	Caudovirales	Siphoviridae
81	phidm-4	NZ_CP022374.1	542798	570562	27765	0.95	53.73	Rhodobacter phage RcapNL	42	A. oryzifermentans dm	Caudovirales	Siphoviridae
82	phiDm-48-1	JAERKU010000001.1	83698	105389	21692	0.97	55.76	Salmonella phage 118970_sal3	39	A. persici Dm-48	Caudovirales	Myoviridae
83	phiDm-49-1	JAERKV010000001.1	120341	164767	44427	0.97	56.29	Ralstonia phage RS-PII-1	68	A. persici Dm-49	Caudovirales	Autographiviridae
84	phiDm-49-2	JAERKV010000003.1	136754	172494	35741	0.88	55.38	Rhodobacter phage RcapNL	45	A. persici Dm-49	Caudovirales	Siphoviridae
85	phiDm-49-3	JAERKV010000023.1	18113	58884	40772	0.98	58.12	Ochrobactrum phage POA1180	60	A. persici Dm-49	Caudovirales	Myoviridae
86	phiDm-49-4	JAERKV010000034.1	367	11745	11379	0.99	38.79	Cellulophaga phage phi12:3	14	A. persici Dm-49	Caudovirales	Siphoviridae
87	phidm-5	NZ_CP022374.1	2254604	2265084	10481	0.96	53.12	Corynebacterium phage IME1320_01	12	A. oryzifermentans dm	Caudovirales	Siphoviridae
88	phiDm-55-1	JAERKT010000003.1	45892	74622	28731	0.91	33.36	Enterobacteria phage IME08	36	A. okinawensis Dm-55	Caudovirales	Myoviridae
89	phiDm-55-2	JAERKT010000016.1	769	13636	12868	0.99	57.77	Pseudomonas phage phiAH14a	21	A. okinawensis Dm-55	Caudovirales	Siphoviridae
90	phiDm-55-3	JAERKT010000016.1	11054	36637	25584	0.93	58.05	Rhizobium phage vB_RleM_PPF1	45	A. okinawensis Dm-55	Caudovirales	Myoviridae
91	phiDm-59-1	JAERKX010000002.1	319091	354895	35805	0.88	52.39	Aeromonas phage 56	39	A. thailandicus Dm-59	Caudovirales	Myoviridae
92	phiDm-59-2	JAERKX010000002.1	340016	382594	42579	0.96	49.17	Enterobacteria phage SfV	61	A. thailandicus Dm-59	Caudovirales	Myoviridae
93	phiDm-59-3	JAERKX010000013.1	33768	49678	15911	0.89	56.87	Aeromonas phage 56	24	A. thailandicus Dm-59	Caudovirales	Myoviridae
94	phiDm-59-4	JAERKX010000023.1	842	11553	10712	0.93	51.53	N/A	14	A. thailandicus Dm-59	NA	NA
95	phidm-6	NZ_CP022374.1	2779527	2816895	37369	0.95	53.11	Pseudomonas phage phi1	57	A. oryzifermentans dm	Caudovirales	Siphoviridae
96	phiDm-60-1	JAERKY010000002.1	1311	14493	13183	0.96	48.87	Pseudomonas phage phiAH14a	18	A. thailandicus Dm-60	Caudovirales	Siphoviridae
97	phiDm-60-2	JAERKY010000002.1	16169	35890	19722	0.97	50.23	Bradyrhizobium phage BDU-MI-1	25	A. thailandicus Dm-60	Caudovirales	Myoviridae
98	phidm-7	NZ_CP022374.1	3093185	3110846	17662	0.93	55.18	Rhodobacter phage RcapNL	19	A. oryzifermentans dm	Caudovirales	Siphoviridae
99	phiDm-72-1	JAERLA010000028.1	2451	18362	15912	0.87	56.92	Aeromonas phage 56	23	A. thailandicus Dm-72	Caudovirales	Myoviridae
100	phiDmCS_004-1	JOKL01000017.1	1470	12465	10996	0.84	45.63	N/A	15	A. pomorum DmCS_004	NA	NA
101	phiDmCS_005-1	JOJU01000067.1	300	12451	12152	0.95	54.04	Rhodococcus phage REQ2	22	A. malorum DmCS_005	Caudovirales	Siphoviridae
102	phiDmCS_006-1	JOKM01000102.1	230912	241616	10705	0.96	57.87	N/A	12	A. tropicalis DmCS_006	NA	NA
103	phiDmCS_006-2	JOKM01000103.1	3066	25422	22357	0.83	54.02	Ralstonia phage RS-PII-1	36	A. tropicalis DmCS_006	Caudovirales	Autographiviridae
104	phiDmCS_006-3	JOKM01000103.1	11654	41947	30294	0.96	55.16	Escherichia phage Lw1	48	A. tropicalis DmCS_006	Caudovirales	Myoviridae
105	phiDmL_050-1	JOOZ01000003.1	770	13127	12358	0.97	53.76	Edwardsiella phage PEi21	24	A. senegalensis DmL_050	Caudovirales	Myoviridae
106	phiDmL_050-2	JOOZ01000036.1	1548	42800	41253	0.94	56.91	Ochrobactrum phage POA1180	60	A. senegalensis DmL_050	Caudovirales	Myoviridae
107	phiDmL_050-3	JOOZ01000044.1	428	14478	14051	0.84	55.93	Burkholderia phage Bcep176	19	A. senegalensis DmL_050	Caudovirales	Siphoviridae
108	phiDmL_051-1	JOPA01000004.1	8031	21690	13660	0.87	50.73	Acidovorax phage ACP17	26	A. indonesiensis DmL_051	Caudovirales	Myoviridae
109	phiDmL_051-2	JOPA01000036.1	7680	26942	19263	0.92	53.85	Bradyrhizobium phage BDU-MI-1	30	A. indonesiensis DmL_051	Caudovirales	Myoviridae
110	phiDmPark25_167-1	JACAOJ010000011.1	57125	67829	10705	0.89	57.87	N/A	12	A. tropicalis DmPark25_167	NA	NA
111	phiDmPark25_167-2	JACAOJ010000014.1	6444	35693	29250	1	55.28	Escherichia phage Lw1	42	A. tropicalis DmPark25_167	Caudovirales	Myoviridae
112	phiDmPark25_167-3	JACAOJ010000075.1	1537	18784	17248	0.98	57.01	Salmonella phage 118970_sal3	20	A. tropicalis DmPark25_167	Caudovirales	Myoviridae
113	phiDmW_048-1	NZ_JOOY01000020.1	9214	19718	10505	0.9	54.2	Escherichia phage ECP1	11	A. orientalis DmW_048	Caudovirales	Siphoviridae
114	phiDmW_048-2	NZ_JOOY01000081.1	200	11153	10954	0.98	52.22	Roseobacter phage DSS3P8	23	A. orientalis DmW_048	Caudovirales	Siphoviridae
115	phiDmW_048-3	NZ_JOOY01000081.1	8808	21882	13075	0.99	54.91	Pseudomonas phage phiAH14a	26	A. orientalis DmW_048	Caudovirales	Siphoviridae
116	phiDmW_048-4	NZ_JOOY01000097.1	542	11335	10794	0.82	54.54	Shewanella phage SFCi1	17	A. orientalis DmW_048	Caudovirales	Myoviridae
117	phiDSM 23921-1	AUBI01000001.1	508	36341	35834	0.95	59.38	Burkholderia phage BcepNazgul	47	A. nitrogenifigens DSM 23921	Caudovirales	Siphoviridae
118	phiDSM 23921-2	AUBI01000013.1	706	14765	14060	0.85	55.58	N/A	21	A. nitrogenifigens DSM 23921	NA	NA
119	phiDSM 23926-1	JACIDL010000014.1	2926	22324	19399	0.92	55.16	Aeromonas phage PX29	32	A. oeni DSM 23926	Caudovirales	Myoviridae
120	phiDSM 23926-2	JACIDL010000030.1	9594	34082	24489	0.82	59.38	Caulobacter phage Ccr5	35	A. oeni DSM 23926	Caudovirales	Siphoviridae
121	phiDSM 23926-3	JACIDL010000033.1	271	26053	25783	0.97	58.35	Pseudomonas phage VW-6S	38	A. oeni DSM 23926	Caudovirales	Siphoviridae
122	phiDSM 3508-1	SLZP01000031.1	92	12051	11960	0.89	59.09	N/A	24	A. aceti NBRC 14818 DSM 3508	NA	NA
123	phiDSM4491-1	NZ_JACHIE010000005.1	134742	172536	37795	0.91	55.86	Mycobacterium phage Krueger	62	A. lovaniensis DSM 4491	Caudovirales	Siphoviridae
124	phiDSM4491-2	NZ_JACHIE010000010.1	71398	86849	15452	0.83	56.8	Bordetella phage vB_BbrM_PHB04	28	A. lovaniensis DSM 4491	Caudovirales	Myoviridae
125	phiDSM4491-3	NZ_JACHIE010000012.1	549	36385	35837	0.89	57.34	Xanthomonas phage OP2	60	A. lovaniensis DSM 4491	Caudovirales	Myoviridae
126	phiDSM4491-4	NZ_JACHIE010000013.1	10966	27260	16295	0.96	56.25	Stx2-converting phage Stx2a_WGPS2	24	A. lovaniensis DSM 4491	Caudovirales	Siphoviridae
127	phiDsW_057-1	JOPG01000009.1	39543	70084	30542	0.98	56.96	Ralstonia phage RSK1	55	A. malorum DsW_057	Caudovirales	Podoviridae
128	phiDsW_057-2	JOPG01000009.1	61233	95515	34283	0.91	55.94	Pseudomonas phage phiAH14a	53	A. malorum DsW_057	Caudovirales	Siphoviridae
129	phiDsW_057-3	JOPG01000009.1	77929	99335	21407	0.88	55.38	Shigella phage SfIV	34	A. malorum DsW_057	Caudovirales	Myoviridae
130	phiDsW_057-4	JOPG01000020.1	40275	77952	37678	0.89	54.37	Enterobacteria phage mEp235	56	A. malorum DsW_057	Caudovirales	Siphoviridae
131	phiDsW_47-1	NZ_JOMQ01000008.1	530	14169	13640	0.81	60.25	Aeromonas phage 56	22	A. cibinongensis DsW_47	Caudovirales	Myoviridae
132	phiDsW_47-2	NZ_JOMQ01000024.1	157	27330	27174	0.84	52.56	N/A	38	A. cibinongensis DsW_47	NA	NA
133	phiFAN1-1	NZ_AP018515.1	323769	374840	51072	0.87	53.13	Ralstonia phage RS-PII-1	78	A. orientalis FAN1	Caudovirales	Autographiviridae
134	phiFAN1-2	NZ_AP018515.1	1435400	1450154	14755	0.84	40.6	N/A	20	A. orientalis FAN1	NA	NA
135	phiFAN1-3	NZ_AP018515.1	1994726	2005770	11045	0.91	55.67	N/A	18	A. orientalis FAN1	NA	NA
136	phiFAN1-4	NZ_AP018515.1	2636222	2663206	26985	0.97	54.47	Pseudomonas phage phiAH14a	46	A. orientalis FAN1	Caudovirales	Siphoviridae
137	phiIFO 3191-1	NZ_BACG01000002.1	142693	156723	14031	0.93	56.96	Pseudomonas phage phi2	20	A. pasteurianus IFO 3191	Caudovirales	Siphoviridae
138	phiIFO 3283-01-1	NC_013209.1	857899	888949	31051	0.9	49.88	Stx2-converting phage Stx2a_WGPS2	50	A. pasteurianus IFO 3283-01	Caudovirales	Siphoviridae
139	phiIFO 3283-01-2	NC_013209.1	2177261	2216118	38858	0.87	53.63	Enterobacteria phage mEp235	55	A. pasteurianus IFO 3283-01	Caudovirales	Siphoviridae
140	phiIFO 3283-01-42C-1	NC_017150.1	857899	888949	31051	0.9	49.88	Stx2-converting phage Stx2a_WGPS2	50	A. pasteurianus IFO 3283-01-42C	Caudovirales	Siphoviridae
141	phiIFO 3283-01-42C-2	NC_017150.1	2085007	2123864	38858	0.9	53.63	Enterobacteria phage mEp235	55	A. pasteurianus IFO 3283-01-42C	Caudovirales	Siphoviridae
142	phiIFO 3283-03-1	NC_017100.1	857893	888943	31051	0.9	49.88	Stx2-converting phage Stx2a_WGPS2	50	A. pasteurianus IFO 3283-03	Caudovirales	Siphoviridae
143	phiIFO 3283-03-2	NC_017100.1	2179901	2218740	38840	0.89	53.64	Enterobacteria phage mEp235	55	A. pasteurianus IFO 3283-03	Caudovirales	Siphoviridae
144	phiIFO 3283-07-1	NC_017121.1	857893	888943	31051	0.9	49.88	Stx2-converting phage Stx2a_WGPS2	50	A. pasteurianus IFO 3283-07	Caudovirales	Siphoviridae
145	phiIFO 3283-07-2	NC_017121.1	2177243	2216082	38840	0.89	53.64	Enterobacteria phage mEp235	55	A. pasteurianus IFO 3283-07	Caudovirales	Siphoviridae
146	phiIFO 3283-12-1	NC_017108.1	857893	888943	31051	0.9	49.88	Stx2-converting phage Stx2a_WGPS2	50	A. pasteurianus IFO 3283-12	Caudovirales	Siphoviridae
147	phiIFO 3283-12-2	NC_017108.1	2177238	2216077	38840	0.89	53.64	Enterobacteria phage mEp235	55	A. pasteurianus IFO 3283-12	Caudovirales	Siphoviridae
148	phiIFO 3283-22-1	NC_017125.1	857893	888943	31051	0.9	49.88	Stx2-converting phage Stx2a_WGPS2	50	A. pasteurianus IFO 3283-22	Caudovirales	Siphoviridae
149	phiIFO 3283-22-2	NC_017125.1	2179881	2218720	38840	0.89	53.64	Enterobacteria phage mEp235	55	A. pasteurianus IFO 3283-22	Caudovirales	Siphoviridae
150	phiIFO 3283-26-1	AP011149.1	857893	888943	31051	0.9	49.88	Stx2-converting phage Stx2a_WGPS2	50	A. pasteurianus IFO 3283-26	Caudovirales	Siphoviridae
151	phiIFO 3283-26-2	AP011149.1	2179923	2218762	38840	0.87	53.64	Enterobacteria phage mEp235	55	A. pasteurianus IFO 3283-26	Caudovirales	Siphoviridae
152	phiIFO 3283-32-1	NC_017111.1	857893	888943	31051	0.9	49.88	Stx2-converting phage Stx2a_WGPS2	50	A. pasteurianus IFO 3283-32	Caudovirales	Siphoviridae
153	phiIFO 3283-32-2	NC_017111.1	2177256	2216095	38840	0.89	53.64	Enterobacteria phage mEp235	55	A. pasteurianus IFO 3283-32	Caudovirales	Siphoviridae
154	phiJCM 25146-1	BAJU01000020.1	2343	21000	18658	0.96	57.61	Xanthomonas phage OP2	25	A. okinawensis JCM 25146	Caudovirales	Myoviridae
155	phiJCM 25146-2	BAJU01000020.1	13192	32478	19287	0.85	56.92	Aeromonas phage 56	27	A. okinawensis JCM 25146	Caudovirales	Myoviridae
156	phiJCM 25330-1	BAJW01000003.1	8686	40187	31502	0.92	46.07	Acinetobacter phage YMC11/11/R3177	58	A. persici JCM 25330	Caudovirales	Siphoviridae
157	phiJCM 25330-2	BAJW01000003.1	28309	45815	17507	0.94	54.54	Morganella phage IME1369_01	38	A. persici JCM 25330	Caudovirales	Siphoviridae
158	phiJCM 25330-3	BAJW01000012.1	1189	27907	26719	1	56.93	Vibrio phage vB_VpaM_MAR	44	A. persici JCM 25330	Caudovirales	Myoviridae
159	phiJCM 25330-4	BAJW01000014.1	42518	59769	17252	0.92	42.19	Rhizobium phage vB_RleM_P10VF	24	A. persici JCM 25330	Caudovirales	Ackermannviridae
160	phiJCM 7639-1	BAMY01000012.1	148767	164540	15774	0.84	51.15	Synechococcus phage Bellamy	28	A. orleanensis JCM 7639	Caudovirales	Myoviridae
161	phiJCM20276-1	NZ_AP023326.1	516738	530545	13808	0.92	47.62	Ralstonia phage RS-PI-1	14	A. aceti JCM20276	Caudovirales	Autographiviridae
162	phiJCM20276-2	NZ_AP023326.1	2838354	2880851	42498	0.85	57.81	Salmonella phage Vi II-E1	68	A. aceti JCM20276	Caudovirales	Siphoviridae
163	phiJCM20276-3	NZ_AP023326.1	2862980	2910849	47870	0.97	54.21	Cronobacter phage phiES15	89	A. aceti JCM20276	Caudovirales	Siphoviridae
164	phiJCM20276-4	NZ_AP023326.1	2894682	2914429	19748	0.88	50.38	Staphylococcus phage P108	40	A. aceti JCM20276	Caudovirales	Herelleviridae
165	phiJCM20276-5	NZ_AP023326.1	3061032	3075148	14117	0.83	45.56	Escherichia phage pro483	21	A. aceti JCM20276	Caudovirales	Myoviridae
166	phiK03D05-1	JABUNT010000014.1	88192	100053	11862	0.87	54.7	N/A	17	A. syzygii K03D05	NA	NA
167	phiK03D05-2	JABUNT010000017.1	56034	68280	12247	0.85	52.49	N/A	14	A. syzygii K03D05	NA	NA
168	phiK03D05-3	JABUNT010000024.1	55787	69486	13700	0.87	55.34	Salmonella phage vB_SosS_Oslo	18	A. syzygii K03D05	Caudovirales	Siphoviridae
169	phiK03D05-4	JABUNT010000024.1	60633	74718	14086	0.84	56.78	N/A	13	A. syzygii K03D05	NA	NA
170	phiK03D05-5	JABUNT010000033.1	155764	178986	23223	0.99	56.11	Ralstonia phage RS-PII-1	45	A. syzygii K03D05	Caudovirales	Autographiviridae
171	phiKR-1	NZ_NCXK01000011.1	333	41514	41182	0.89	56.58	Pseudomonas phage phi297	28	A. fabarum KR	Caudovirales	Siphoviridae
172	phiKR-1-1	NDFO01000016.1	25351	46895	21545	1	55.56	Brucella phage Bk	14	A. syzygii KR-1	Caudovirales	Podoviridae
173	phiKR-1-2	NDFO01000018.1	1090	13336	12247	0.86	52.47	N/A	27	A. syzygii KR-1	NA	NA
174	phiKR-1-3	NDFO01000020.1	11635	25411	13777	0.84	53.57	N/A	61	A. syzygii KR-1	NA	NA
175	phiKR-2-1	NDFP01000015.1	25351	46895	21545	1	55.56	Brucella phage Bk	28	A. syzygii KR-2	Caudovirales	Podoviridae
176	phiKR-2-2	NDFP01000017.1	1090	13336	12247	0.86	52.45	N/A	14	A. syzygii KR-2	NA	NA
177	phiKR-2-3	NDFP01000019.1	11635	25411	13777	0.84	53.56	N/A	27	A. syzygii KR-2	NA	NA
178	phiLHT 2458-1	PEBQ01000001.1	29856	40355	10500	0.97	52.95	N/A	12	A. pomorum LHT 2458	NA	NA
179	phiLHT 2458-2	PEBQ01000030.1	112225	132356	20132	0.97	56.37	Pseudomonas phage phi1	22	A. pomorum LHT 2458	Caudovirales	Siphoviridae
180	phiLHT 2458-3	PEBQ01000036.1	1	14168	14168	0.87	49.9	Acidithiobacillus phage AcaML1	18	A. pomorum LHT 2458	Caudovirales	Myoviridae
181	phiLHT 2458-4	PEBQ01000103.1	5721	22394	16674	0.81	46.31	Caulobacter phage CcrColossus	18	A. pomorum LHT 2458	Caudovirales	Siphoviridae
182	phiLMG 1531-1	NZ_JAAABN010000023.1	1319	26052	24734	0.94	55.56	Pseudomonas phage vB_PaeP_Tr60_Ab	38	A. sicerae LMG 1531	Caudovirales	Podoviridae
183	phiLMG 1531-2	NZ_JAAABN010000026.1	7879	24368	16490	0.98	62.25	Streptomyces phage ToastyFinz	24	A. sicerae LMG 1531	Caudovirales	Siphoviridae
184	phiLMG 1531-3	NZ_JAAABN010000027.1	293	18704	18412	0.81	58.43	Bacillus phage phi3T	30	A. sicerae LMG 1531	Caudovirales	Siphoviridae
185	phiLMG 1531-4	NZ_JAAABN010000030.1	41	20469	20429	0.96	58.31	Mycobacterium phage Loser	30	A. sicerae LMG 1531	Caudovirales	Siphoviridae
186	phiLMG 1531-5	NZ_JAAABN010000030.1	6911	21711	14801	1	58.6	Pseudomonas phage phiAH14a	22	A. sicerae LMG 1531	Caudovirales	Siphoviridae
187	phiLMG 1531-6	NZ_JAAABN010000031.1	1216	12270	11055	0.93	42.64	Ralstonia phage RSY1	17	A. sicerae LMG 1531	Caudovirales	Myoviridae
188	phiLMG 1583-1	LHZV01000065.1	126329	142102	15774	0.84	51.15	Synechococcus phage Bellamy	28	A. orleanensis LMG 1583	Caudovirales	Myoviridae
189	phiLMG 1590-1	NZ_CP015164.1	136440	156946	20507	0.83	57.97	Aeromonas phage 56	27	A. ascendens LMG 1590	Caudovirales	Myoviridae
190	phiLMG 1590-2	NZ_CP015164.1	2148510	2188512	40003	0.92	53.07	N/A	64	A. ascendens LMG 1590	NA	NA
191	phiLMG 1590-3	NZ_CP015164.1	2178966	2214438	35473	0.99	52.47	Escherichia phage vB_EcoM-ep3	68	A. ascendens LMG 1590	Caudovirales	Myoviridae
192	phiLMG 1590-4	NZ_CP015164.1	2199125	2217414	18290	0.99	50.69	Ralstonia phage RS-PII-1	36	A. ascendens LMG 1590	Caudovirales	Autographiviridae
193	phiLMG 1591-1	NZ_CP015168.1	372301	399523	27223	0.97	52.19	Bacillus phage Taffo16	42	A. ascendens LMG 1591	Caudovirales	Herelleviridae
194	phiLMG 1591-2	NZ_CP015168.1	397171	417260	20090	0.97	52.3	Enterobacteria phage SfV	40	A. ascendens LMG 1591	Caudovirales	Myoviridae
195	phiLMG 1591-3	NZ_CP015168.1	1626140	1685554	59415	0.84	52.23	Agrobacterium phage Atu_ph07	85	A. ascendens LMG 1591	Caudovirales	Myoviridae
196	phiLMG 1591-4	NZ_CP015168.1	2673059	2691556	18498	0.92	52.6	Paenibacillus phage Tripp	31	A. ascendens LMG 1591	Caudovirales	Siphoviridae
197	phiLMG 1608-1	LHZY01000009.1	49914	73893	23980	0.99	55.85	Brucella phage Bk	24	A. cerevisiae LMG 1608	Caudovirales	Podoviridae
198	phiLMG 1608-2	LHZY01000029.1	17137	27378	10242	0.89	57.43	N/A	17	A. cerevisiae LMG 1608	NA	NA
199	phiLMG 1608-3	LHZY01000043.1	1256	15221	13966	0.89	56.35	Cronobacter phage ENT39118	19	A. cerevisiae LMG 1608	Caudovirales	Siphoviridae
200	phiLMG 1608-4	LHZY01000043.1	6819	18396	11578	0.92	57.15	Caulobacter phage CcrColossus	19	A. cerevisiae LMG 1608	Caudovirales	Siphoviridae
201	phiLMG 1625-1	LHZA01000103.1	1322	12825	11504	0.88	54.98	N/A	17	A. cerevisiae LMG 1625	NA	NA
202	phiLMG 1625-2	LHZA01000148.1	33033	63191	30159	0.98	56.65	Caulobacter phage CcrColossus	50	A. cerevisiae LMG 1625	Caudovirales	Siphoviridae
203	phiLMG 1626-1	WOTH01000051.1	817	11942	11126	0.97	59.96	Caulobacter phage Ccr5	19	A. estunensis LMG 1626	Caudovirales	Siphoviridae
204	phiLMG 1627-1	NZ_WOSY01000020.1	3692	20657	16966	0.85	61.13	Salmonella phage SJ46	23	A. conturbans LMG 1627	Caudovirales	Myoviridae
205	phiLMG 1635-1	WOSZ01000008.1	4115	19027	14913	0.83	60.56	N/A	20	A. peroxydans LMG 1635	NA	NA
206	phiLMG 1636-1	WOSX01000026.1	3701	42134	38434	0.82	59.47	Rhodovulum phage vB_RhkS_P1	58	A. fallax LMG 1636	Caudovirales	Siphoviridae
207	phiLMG 1637-1	WOSW01000025.1	3743	42176	38434	0.82	59.47	Rhodovulum phage vB_RhkS_P1	58	A. fallax LMG 1637	Caudovirales	Siphoviridae
208	phiLMG 1663-1	LHZT01000098.1	5771	24269	18499	0.91	55.61	Klebsiella phage 2 LV-2017	28	A. tropicalis LMG 1663	Caudovirales	Siphoviridae
209	phiLMG 1663-2	LHZT01000104.1	12697	24937	12241	0.97	63.62	Streptomyces phage SV1	17	A. tropicalis LMG 1663	Caudovirales	Siphoviridae
210	phiLMG 1663-3	LHZT01000117.1	39127	70677	31551	0.91	57.04	Aureococcus anophagefferens virus	46	A. tropicalis LMG 1663	Algavirales	Phycodnaviridae
211	phiLMG 1663-4	LHZT01000117.1	64421	81999	17579	0.98	54.75	Paracoccus phage Shpa	29	A. tropicalis LMG 1663	Caudovirales	Siphoviridae
212	phiLMG 1663-5	LHZT01000132.1	265873	276720	10848	0.96	56.73	Deftia phage phiW-14	13	A. tropicalis LMG 1663	Caudovirales	Myoviridae
213	phiLMG 1699-1	LHZX01000248.1	562	11272	10711	0.94	54.5	N/A	11	A. malorum LMG 1699	NA	NA
214	phiLMG 1746-1	LHZC01000048.1	70674	83703	13030	0.89	53.85	Mycobacterium phage Butterscotch	15	A. malorum LMG 1746	Caudovirales	Siphoviridae
215	phiLMG 1746-2	LHZC01000051.1	402	10939	10538	0.93	51.4	N/A	13	A. malorum LMG 1746	NA	NA
216	phiLMG 1746-3	LHZC01000053.1	117902	136467	18566	0.87	53.77	Enterobacteria phage BP-4795	28	A. malorum LMG 1746	Caudovirales	Siphoviridae
217	phiLMG 1746-4	LHZC01000053.1	140240	166220	25981	0.88	54.44	Morganella phage vB_MmoM_MP1	44	A. malorum LMG 1746	Caudovirales	Myoviridae
218	phiLMG 19825-1	LHZQ01000214.1	51121	63062	11942	0.93	42.54	Mesorhizobium phage vB_MloP_Lo5R7ANS	17	A. tropicalis LMG 19825	Caudovirales	Autographiviridae
219	phiLMG 21952-1	WOTA01000014.1	5246	24644	19399	0.92	55.16	Aeromonas phage PX29	32	A. oeni LMG 21952	Caudovirales	Myoviridae
220	phiLMG 21952-2	WOTA01000020.1	1649	14387	12739	0.88	55.77	Mycobacterium phage Adzzy	23	A. oeni LMG 21952	Caudovirales	Siphoviridae
221	phiLMG 21952-3	WOTA01000031.1	121	24609	24489	0.82	59.38	Caulobacter phage Ccr5	35	A. oeni LMG 21952	Caudovirales	Siphoviridae
222	phiLMG 23690-1	LHZU01000109.1	1248	23156	21909	0.91	54.76	Aeromonas phage 56	36	A. senegalensis LMG 23690	Caudovirales	Myoviridae
223	phiLMG 23690-2	LHZU01000117.1	15285	42683	27399	0.98	55.72	Aeromonas phage 51	52	A. senegalensis LMG 23690	Caudovirales	Myoviridae
224	phiLMG 23848-1	WOTE01000003.1	148433	209117	60685	0.89	55.85	Xanthomonas phage OP2	98	A. ghanensis LMG 23848	Caudovirales	Myoviridae
225	phiLMG 23848-2	WOTE01000004.1	239149	264991	25843	0.82	61	Aeromonas phage 56	38	A. ghanensis LMG 23848	Caudovirales	Myoviridae
226	phiLMG 23848T-1	NZ_LN609302.1	8042	33885	25844	0.89	61	Aeromonas phage 56	41	A. ghanensis LMG 23848T	Caudovirales	Myoviridae
227	phiLMG 23848T-2	NZ_LN609302.1	393112	404887	11776	0.82	53.84	N/A	16	A. ghanensis LMG 23848T	NA	NA
228	phiLMG 23848T-3	NZ_LN609302.1	784738	815588	30851	0.98	56.87	Xanthomonas phage OP2	56	A. ghanensis LMG 23848T	Caudovirales	Myoviridae
229	phiLMG 27439 -1	NZ_WOTD01000026.1	3846	31085	27240	0.87	61.83	Mannheimia phage vB_MhS_3927AP1	44	A. lambici LMG 27439	Caudovirales	Siphoviridae
230	phiLMG 27439 -2	NZ_WOTD01000035.1	38	16304	16267	0.83	54.4	Streptomyces phage Paradiddles	24	A. lambici LMG 27439	Caudovirales	Siphoviridae
231	phiLMG 30640-1	NZ_WOTB01000003.1	57975	104523	46549	0.92	58.55	Salmonella phage SEN22	64	A. musti LMG 30640	Caudovirales	Podoviridae
232	phiLMG 30640-2	NZ_WOTB01000007.1	114846	126389	11544	0.81	48.54	Acinetobacter phage Ab105-2phi	15	A. musti LMG 30640	Caudovirales	Siphoviridae
233	phiLMG 30640-3	NZ_WOTB01000020.1	34590	80639	46050	0.96	57.15	Pseudomonas phage vB_PaeP_Tr60_Ab	70	A. musti LMG 30640	Caudovirales	Podoviridae
234	phiLMG 30640-4	NZ_WOTB01000020.1	57242	78718	21477	0.9	56.42	Ralstonia phage phiRSL1	23	A. musti LMG 30640	Caudovirales	Myoviridae
235	phiLMG 30826-1	WOSV01000001.1	154583	181951	27369	1	49.78	Salmonella phage SEN34	39	A. thailandicus LMG 30826	Caudovirales	Myoviridae
236	phiLMG 30826-2	WOSV01000018.1	328	10663	10336	0.9	45.26	Escherichia phage PBECO 4	12	A. thailandicus LMG 30826	Caudovirales	Myoviridae
237	phiLMG1617-1	NZ_WOTC01000004.1	21137	55358	34222	0.87	57.11	Mycobacterium phage Krueger	48	A. lovaniensis LMG 1617	Caudovirales	Siphoviridae
238	phiLMG1617-2	NZ_WOTC01000010.1	17	15468	15452	0.84	56.8	Bordetella phage vB_BbrM_PHB04	27	A. lovaniensis LMG 1617	Caudovirales	Myoviridae
239	phiLMG1617-3	NZ_WOTC01000012.1	8327	44537	36211	0.85	57.68	Xanthomonas phage OP2	58	A. lovaniensis LMG 1617	Caudovirales	Myoviridae
240	phiLMG1617-4	NZ_WOTC01000013.1	14165	30459	16295	0.96	56.25	Stx2-converting phage Stx2a_WGPS2	24	A. lovaniensis LMG 1617	Caudovirales	Siphoviridae
241	phiNBRC 101654-1	BABS01000014.1	15530	41875	26346	0.87	53.64	Moraxella phage Mcat7	39	A. tropicalis NBRC 101654	Caudovirales	Siphoviridae
242	phiNBRC 101654-2	BABS01000056.1	28	19191	19164	0.86	59.31	Xanthomonas phage OP2	26	A. tropicalis NBRC 101654	Caudovirales	Myoviridae
243	phiNBRC 101654-3	BABS01000073.1	185	11865	11681	0.95	32.73	N/A	16	A. tropicalis NBRC 101654	NA	NA
244	phiNBRC 101654-4	BABS01000098.1	1	12387	12387	0.84	52.69	Pseudomonas phage PAJU2	18	A. tropicalis NBRC 101654	Caudovirales	Siphoviridae
245	phiNBRC 101654-5	BABS01000108.1	1	11463	11463	0.81	42.19	N/A	14	A. tropicalis NBRC 101654	NA	NA
246	phiNBRC 101655-1	NZ_AP014881.1	508113	530617	22505	0.83	60.06	Gordonia phage Wizard	31	A. pasteurianus NBRC 101655	Caudovirales	Siphoviridae
247	phiNBRC 101655-2	NZ_AP014881.1	2230986	2265723	34738	0.92	54.44	Enterobacteria phage mEp235	55	A. pasteurianus NBRC 101655	Caudovirales	Siphoviridae
248	phiNBRC 105050-1	BJYF01000001.1	90	30938	30849	0.97	60.77	Burkholderia phage BcepNazgul	40	A. nitrogenifigens NBRC 105050	Caudovirales	Siphoviridae
249	phiNBRC 105050-2	BJYF01000022.1	95135	109194	14060	0.85	55.58	N/A	21	A. nitrogenifigens NBRC 105050	NA	NA
250	phiNBRC 105207-1	BJYG01000017.1	2832	22230	19399	0.92	55.16	Aeromonas phage PX29	32	A. oeni NBRC 105207	Caudovirales	Myoviridae
251	phiNBRC 13752-1	BJMU01000020.1	10113	28276	18164	0.9	57.11	Enterobacteria phage mEp235	23	A. orleanensis NBRC 13752	Caudovirales	Siphoviridae
252	phiNBRC 13755-1	BJMV01000018.1	563	10914	10352	0.88	59.12	N/A	21	A. orleanensis NBRC 13752	NA	NA
253	phiNBRC 14818-2-1	NZ_AP023410.1	2277250	2290665	13416	0.97	56.54	Acidithiobacillus phage AcaML1	27	A. aceti NBRC 14818-2	Caudovirales	Myoviridae
254	phiNBRC 14818-2-2	NZ_AP023410.1	3224800	3239456	14657	0.86	54.61	Acidithiobacillus phage AcaML1	24	A. aceti NBRC 14818-2	Caudovirales	Myoviridae
255	phiNBRC 16470-1	BJVR01000005.1	94959	106900	11942	0.93	42.54	Mesorhizobium phage vB_MloP_Lo5R7ANS	17	A. tropicalis NBRC 16470	Caudovirales	Autographiviridae
256	phiNBRC 16470-2-1	BBMU01000251.1	1926	18708	16783	0.94	51.48	N/A	16	A. tropicalis NBRC 16470-2	NA	NA
257	phiNBRC 16471-1	BJXQ01000010.1	56098	100904	44807	0.83	51.72	Paracoccus phage Shpa	67	A. indonesiensisNBRC 16471	Caudovirales	Siphoviridae
258	phiNBRC 16604-1	BJVT01000017.1	23724	34209	10486	0.93	57.23	Corynebacterium phage IME1320_01	12	A. syzygii NBRC 16604	Caudovirales	Siphoviridae
259	phiNBRC 16605-1	NZ_BJVU01000016.1	276	19464	19189	0.84	53.02	Haemophilus phage Aaphi23	23	A. cibinongensis NBRC 16605	Caudovirales	Myoviridae
260	phiNBRC 16605-2	NZ_BJVU01000016.1	1216	22267	21052	0.93	53.1	Paenibacillus phage HB10c2	25	A. cibinongensis NBRC 16605	Caudovirales	Siphoviridae
261	phiNBRC 16606-1	NZ_BJVV01000002.1	301816	324190	22375	0.98	55.26	Paracoccus phage Shpa	45	A. cibinongensis NBRC 16605	Caudovirales	Siphoviridae
262	phiNBRC 3188-1	NZ_BDES01000049.1	15856	35428	19573	0.94	55.96	Pseudomonas phage phi1	23	A. pasteurianus NBRC 3188	Caudovirales	Siphoviridae
263	phiNBRC 3188-2	NZ_BDES01000049.1	28747	48344	19598	0.84	52.66	Moraxella phage Mcat1	39	A. pasteurianus NBRC 3188	Caudovirales	Siphoviridae
264	phiNBRC 3188-3	NZ_BDES01000049.1	41982	84485	42504	0.94	52.58	Citrobacter phage Mijalis	69	A. pasteurianus NBRC 3188	Caudovirales	Myoviridae
265	phiNBRC 3188-4	NZ_BDES01000077.1	4869	18405	13537	0.95	45.6	N/A	15	A. pasteurianus NBRC 3188	NA	NA
266	phiNBRC 3222-1	NZ_BDET01000064.1	2341	16396	14056	0.93	56.42	Acidithiobacillus phage AcaML1	16	A. pasteurianus NBRC 3222	Caudovirales	Myoviridae
267	phiNBRC 3277-1	NZ_BDEU01000038.1	6236	16662	10427	0.97	51.52	Ralstonia phage RS-PII-1	15	A. pasteurianus NBRC 3277	Caudovirales	Autographiviridae
268	phiNBRC 3277-2	NZ_BDEU01000066.1	138777	149629	10853	0.95	53	N/A	13	A. pasteurianus NBRC 3277	NA	NA
269	phiNBRC 3277-3	NZ_BDEU01000070.1	4475	21354	16880	0.92	51.46	N/A	27	A. pasteurianus NBRC 3277	NA	NA
270	phiNBRC 3277-4	NZ_BDEU01000088.1	5125	27914	22790	0.96	51.26	Ralstonia phage RSY1	41	A. pasteurianus NBRC 3277	Caudovirales	Myoviridae
271	phiNBRC 3277-5	NZ_BDEU01000121.1	273	11389	11117	0.89	44.07	N/A	17	A. pasteurianus NBRC 3277	NA	NA
272	phiNBRC 3278-1	NZ_BDEV01000016.1	379	13556	13178	0.91	58.84	Aeromonas phage 56	20	A. pasteurianus NBRC 3278	Caudovirales	Myoviridae
273	phiNBRC 3278-2	NZ_BDEV01000022.1	353	11132	10780	0.95	55.4	N/A	19	A. pasteurianus NBRC 3278	NA	NA
274	phiNBRC 3278-3	NZ_BDEV01000042.1	6236	16662	10427	0.96	51.52	Ralstonia phage RS-PII-1	15	A. pasteurianus NBRC 3278	Caudovirales	Autographiviridae
275	phiNBRC 3278-4	NZ_BDEV01000073.1	103496	114348	10853	0.99	53.01	N/A	13	A. pasteurianus NBRC 3278	NA	NA
276	phiNBRC 3278-5	NZ_BDEV01000077.1	6165	17184	11020	0.93	52.48	N/A	16	A. pasteurianus NBRC 3278	NA	NA
277	phiNBRC 3278-6	NZ_BDEV01000133.1	1340	11914	10575	0.98	52.71	Aeromonas phage 51	16	A. pasteurianus NBRC 3278	Caudovirales	Myoviridae
278	phiNBRC 3279-1	NZ_BDEW01000066.1	96784	135623	38840	0.89	53.64	Enterobacteria phage mEp235	55	A. pasteurianus NBRC 3279	Caudovirales	Siphoviridae
279	phiNBRC 3280-1	NZ_BDEX01000020.1	353	11132	10780	0.95	55.4	N/A	19	A. pasteurianus NBRC 3280	NA	NA
280	phiNBRC 3280-2	NZ_BDEX01000041.1	6236	16662	10427	0.96	51.52	Ralstonia phage RS-PII-1	15	A. pasteurianus NBRC 3280	Caudovirales	Autographiviridae
281	phiNBRC 3280-3	NZ_BDEX01000069.1	138693	149545	10853	0.95	53	N/A	13	A. pasteurianus NBRC 3280	NA	NA
282	phiNBRC 3280-4	NZ_BDEX01000073.1	4475	21354	16880	0.96	51.46	N/A	27	A. pasteurianus NBRC 3280	NA	NA
283	phiNBRC 3280-5	NZ_BDEX01000127.1	207	11323	11117	0.88	44.07	N/A	17	A. pasteurianus NBRC 3280	NA	NA
284	phiNBRC 3281-1	BEWK01000012.1	15854	56490	40637	0.82	58.21	Salmonella phage Vi II-E1	63	A. aceti NBRC 3281	Caudovirales	Siphoviridae
285	phiNBRC 3281-2	BEWK01000012.1	38686	81067	42382	0.95	55.28	Cronobacter phage phiES15	74	A. aceti NBRC 3281	Caudovirales	Siphoviridae
286	phiNBRC 3281-3	BEWK01000055.1	66	10631	10566	0.91	46.5	N/A	11	A. aceti NBRC 3281	NA	NA
287	phiNBRC 3284-1	NZ_BDEY01000068.1	5420	26381	20962	0.95	56.08	Enterobacteria phage mEp235	21	A. pasteurianus NBRC 3284	Caudovirales	Siphoviridae
288	phiNBRC 3299-1	NZ_BDEZ01000003.1	1845	14769	12925	0.96	54.07	Temperate phage phiNIH1.1	19	A. pasteurianus NBRC 3299	Caudovirales	Siphoviridae
289	phiNBRC 3299-2	NZ_BDEZ01000003.1	2702	31697	28996	0.92	52.45	Enterobacteria phage HK106	46	A. pasteurianus NBRC 3299	Caudovirales	Siphoviridae
290	phiNBRC 3299-3	NZ_BDEZ01000006.1	26407	62454	36048	0.88	53.53	Rhodobacter phage RcapNL	49	A. pasteurianus NBRC 3299	Caudovirales	Siphoviridae
291	phiNRIC 0242-1	BAGS01000046.1	415	14457	14043	0.9	54.85	Acidithiobacillus phage AcaML1	22	A. aceti NRIC 0242	Caudovirales	Myoviridae
292	phiNRIC 0242-2	BAGS01000098.1	135	10379	10245	0.85	52.04	N/A	16	A. aceti NRIC 0242	NA	NA
293	phiOG2-1	NZ_PDEU01000002.1	289933	325213	35281	0.98	55.45	Pseudomonas phage phi297	58	A. fabarum OG2	Caudovirales	Siphoviridae
294	phiOG2-2	NZ_PDEU01000030.1	1	10812	10812	0.85	46.61	N/A	16	A. fabarum OG2	NA	NA
295	phiRSV-4-1	NZ_JAACFP010000001.1	118225	140729	22505	0.83	60.05	Gordonia phage Wizard	31	A. pasteurianus RSV-4	Caudovirales	Siphoviridae
296	phiRSV-4-2	NZ_JAACFP010000016.1	11109	30921	19813	0.95	53.99	Bacillus phage proCM3	35	A. pasteurianus RSV-4	Caudovirales	Siphoviridae
297	phiRSV-4-3	NZ_JAACFP010000016.1	24778	43517	18740	0.95	53.11	Enterobacteria phage HK106	36	A. pasteurianus RSV-4	Caudovirales	Siphoviridae
298	phiSH-1	NZ_CP023189.1	938	11721	10784	0.97	54.66	N/A	20	A. pomorum SH	NA	NA
299	phiSH-2	NZ_CP023189.1	8414	30852	22439	0.92	52.9	Rhodobacter phage RcapNL	38	A. pomorum SH	Caudovirales	Siphoviridae
300	phiSH-3	NZ_CP023189.1	297222	334597	37376	0.94	53.04	Pseudomonas phage phi1	60	A. pomorum SH	Caudovirales	Siphoviridae
301	phiSH-4	NZ_CP023189.1	813898	824378	10481	0.99	53.12	Corynebacterium phage IME1320_01	12	A. pomorum SH	Caudovirales	Siphoviridae
302	phiSH-5	NZ_CP023189.1	2405220	2423200	17981	0.98	55.37	Rhodobacter phage RcapNL	18	A. pomorum SH	Caudovirales	Siphoviridae
303	phiSH-6	NZ_CP023189.1	2779255	2796805	17551	0.98	52.19	Pseudomonas phage LKA5	39	A. pomorum SH	Caudovirales	Podoviridae
304	phiSH-7	NZ_CP023189.1	2780576	2805811	25236	0.99	52.72	Pseudomonas phage phiAH14a	52	A. pomorum SH	Caudovirales	Siphoviridae
305	phiSH-8	NZ_CP023189.1	2809005	2830093	21089	0.94	50.65	Enterobacteria phage HK106	31	A. pomorum SH	Caudovirales	Siphoviridae
306	phiSLV-7-1	NZ_CP011120.1	193695	211022	17328	0.86	44.94	Stx2-converting phage Stx2a_WGPS2	26	A. oryzifermentans SLV-7	Caudovirales	Siphoviridae
307	phiSLV-7-2	NZ_CP011120.1	370609	394734	24126	0.98	52.4	Xanthomonas phage OP2	38	A. oryzifermentans SLV-7	Caudovirales	Myoviridae
308	phiSLV-7-3	NZ_CP011120.1	392897	404737	11841	0.93	49.84	Aeromonas phage 56	19	A. oryzifermentans SLV-7	Caudovirales	Myoviridae
309	phiSLV-7-4	NZ_CP011120.1	435310	450133	14824	0.86	48.92	Stx2-converting phage Stx2a_WGPS2	24	A. oryzifermentans SLV-7	Caudovirales	Siphoviridae
310	phiSLV-7-5	NZ_CP011120.1	598611	625504	26894	0.93	53.46	Rhodobacter phage RcapNL	49	A. oryzifermentans SLV-7	Caudovirales	Siphoviridae
311	phiSLV-7-6	NZ_CP011120.1	1947643	1980768	33126	0.99	52.63	Vibrio phage vB_VpaM_MAR	48	A. oryzifermentans SLV-7	Caudovirales	Myoviridae
312	phiSLV-7-7	NZ_CP011120.1	1964572	2004426	39855	0.91	50.63	Agrobacterium phage Atu_ph07	58	A. oryzifermentans SLV-7	Caudovirales	Myoviridae
313	phiSRCM100623-1	NZ_LYUD01000099.1	3812	35933	32122	0.98	52.9	Brucella phage Bk	44	A. pasteurianus SRCM100623	Caudovirales	Podoviridae
314	phiSRCM100623-2	NZ_LYUD01000099.1	19789	63184	43396	0.84	56.54	Tsukamurella phage TIN2	58	A. pasteurianus SRCM100623	Caudovirales	Siphoviridae
315	phiSRCM100623-3	NZ_LYUD01000124.1	3884	28557	24674	0.94	53.36	Pseudomonas phage phi1	45	A. pasteurianus SRCM100623	Caudovirales	Siphoviridae
316	phiSRCM100623-4	NZ_LYUD01000156.1	104780	117699	12920	0.96	54.7	Pseudomonas phage phi1	12	A. pasteurianus SRCM100623	Caudovirales	Siphoviridae
317	phiSRCM101342-1	NZ_CP021509.1	737985	772749	34765	0.94	52.79	Rhodobacter phage RcapNL	45	A. pasteurianus SRCM101342	Caudovirales	Siphoviridae
318	phiSRCM101342-2	NZ_CP021509.1	1068967	1094695	25729	0.88	51.97	Paenibacillus phage Tripp	45	A. pasteurianus SRCM101342	Caudovirales	Siphoviridae
319	phiSRCM101342-3	NZ_CP021509.1	1565957	1595621	29665	0.82	52.21	Salmonella phage vB_SemP_Emek	54	A. pasteurianus SRCM101342	Caudovirales	Siphoviridae
320	phiSRCM101342-4	NZ_CP021509.1	1811462	1848414	36953	0.83	53.26	Mycobacterium phage Guillsminger	70	A. pasteurianus SRCM101342	Caudovirales	Siphoviridae
321	phiSRCM101342-5	NZ_CP021509.1	1847888	1885725	37838	0.97	51.95	Moraxella phage Mcat16	52	A. pasteurianus SRCM101342	Caudovirales	Siphoviridae
322	phiSRCM101342-6	NZ_CP021509.1	2483081	2528072	44992	0.97	52.44	Ralstonia phage RS-PII-1	74	A. pasteurianus SRCM101342	Caudovirales	Autographiviridae
323	phiSRCM101447-1	NZ_CP021524.1	881512	898514	17003	0.93	51.46	Stx converting phage vB_EcoS_ST2-8624	29	A. ascendens SRCM101447	Caudovirales	Podoviridae
324	phiSRCM101447-2	NZ_CP021524.1	895996	920266	24271	0.96	51.6	Enterobacteria phage CUS-3	40	A. ascendens SRCM101447	Caudovirales	Podoviridae
325	phiSRCM101447-3	NZ_CP021524.1	920250	938507	18258	0.94	48.41	Enterobacteria phage SfV	38	A. ascendens SRCM101447	Caudovirales	Myoviridae
326	phiSRCM101447-4	NZ_CP021524.1	923471	945451	21981	0.82	48.22	Ralstonia phage RS-PII-1	37	A. ascendens SRCM101447	Caudovirales	Autographiviridae
327	phiSRCM101447-5	NZ_CP021524.1	1870867	1888755	17889	0.81	56.35	Moraxella phage Mcat16	22	A. ascendens SRCM101447	Caudovirales	Siphoviridae
328	phiSRCM101468-1	CP021922.1	757683	793752	36070	0.92	54.01	Paracoccus phage Shpa	51	A. pasteurianus subsp. Pasteurianus SRCM101468	Caudovirales	Siphoviridae
329	phiSRCM101468-2	CP021922.1	776160	788133	11974	0.89	55.24	N/A	10	A. pasteurianus subsp. Pasteurianus SRCM101468	NA	NA
330	phiSRCM101468-3	CP021922.1	930649	945052	14404	0.9	51.98	Acidithiobacillus phage AcaML1	23	A. pasteurianus subsp. Pasteurianus SRCM101468	Caudovirales	Myoviridae
331	phiSRCM101468-4	CP021922.1	939888	992433	52546	0.93	52.14	Aeromonas phage 51	93	A. pasteurianus subsp. Pasteurianus SRCM101468	Caudovirales	Myoviridae
332	phiSRCM101468-5	CP021922.1	1354043	1365977	11935	0.95	54.52	N/A	12	A. pasteurianus subsp. Pasteurianus SRCM101468	NA	NA
333	phiSRCM101468-6	CP021922.1	1348475	1383700	35226	0.96	54.1	Paracoccus phage Shpa	50	A. pasteurianus subsp. Pasteurianus SRCM101468	Caudovirales	Siphoviridae
334	phiSRCM101468-7	CP021922.1	1372417	1384806	12390	0.95	51.55	Sinorhizobium phage phi3LM21	23	A. pasteurianus subsp. Pasteurianus SRCM101468	Caudovirales	Siphoviridae
335	phiTBRC 11175-1	NZ_JAFVMF010000010.1	139628	158135	18508	0.91	60.75	Cronobacter phage ENT39118	30	A. sacchari TBRC 11175	Caudovirales	Siphoviridae
336	phiTBRC 11175-2	NZ_JAFVMF010000030.1	1147	17709	16563	0.81	58.05	N/A	27	A. sacchari TBRC 11175	NA	NA
337	phiTBRC 11175-3	NZ_JAFVMF010000030.1	20234	38736	18503	0.96	59.43	Pseudomonas phage phiAH14a	31	A. sacchari TBRC 11175	Caudovirales	Siphoviridae
338	phiTBRC 11175-4	NZ_JAFVMF010000035.1	440	21773	21334	0.98	60.01	Pseudomonas phage LKA5	27	A. sacchari TBRC 11175	Caudovirales	Podoviridae
339	phiTBRC 11175-5	NZ_JAFVMF010000035.1	9875	23685	13811	0.96	61.64	N/A	14	A. sacchari TBRC 11175	NA	NA
340	phiTBRC 11175-6	NZ_JAFVMF010000036.1	5849	22332	16484	0.94	57.8	Natrialba phage PhiCh1	24	A. sacchari TBRC 11175	Caudovirales	Myoviridae
341	phiTBRC 11175-7	NZ_JAFVMF010000039.1	1519	14445	12927	0.96	56.75	Ralstonia phage RSY1	26	A. sacchari TBRC 11175	Caudovirales	Myoviridae
342	phiTMW2.1084-1	NZ_CP014687.1	1738555	1752686	14132	0.89	58.12	Rhodobacter phage RcapNL	13	A. persici TMW2.1084	Caudovirales	Siphoviridae
343	phiTMW2.1153-1	NZ_CP014692.1	761199	801883	40685	0.98	55.88	Ralstonia phage phiRSL1	68	A. aceti TMW2.1153	Caudovirales	Myoviridae
344	phiTMW2.1153-2	NZ_CP014692.1	779811	807001	27191	0.91	57.34	Aeromonas phage PX29	34	A. aceti TMW2.1153	Caudovirales	Myoviridae
345	phiTMW2.1153-3	NZ_CP014692.1	1619167	1643451	24285	0.87	42.41	N/A	31	A. aceti TMW2.1153	NA	NA
346	phiUBA5402-1	DHOA01000021.1	79101	97950	18850	0.92	44.3	Bacillus phage Mgbh1	26	A. orientalis UBA5402	Caudovirales	Siphoviridae
347	phiUBA5402-2	DHOA01000021.1	90953	103239	12287	0.84	48.66	Xanthomonas phage OP2	21	A. orientalis UBA5402	Caudovirales	Myoviridae
348	phiUBA5402-3	DHOA01000024.1	8050	34768	26719	0.9	53.58	Brucella phage Bk	48	A. orientalis UBA5402	Caudovirales	Podoviridae
349	phiUBA5418-1	DHNK01000141.1	10949	27554	16606	0.82	53.49	N/A	32	A. pasteurianus isolate UBA5418	NA	NA
350	phiUBA5801-1	DIDL01000111.1	134	11313	11180	0.89	54.72	Enterobacter phage Tyrion	15	A. syzygii UBA5801	Caudovirales	Podoviridae
