# Supplementary material for: Comprehensive deciphering prophages in genus Acetobacter on the ecology, genomic features, toxin–antitoxin system, and linkage with CRISPR-Cas system
Source: Front Microbiol. 2022 Aug 2;13:951030. doi: 10.3389/fmicb.2022.951030 (PMC9379143; doi:10.3389/fmicb.2022.951030)
Supplement: Supplementary file 4 [file Table_3.XLSX]

## Sheet: Sheet1
Table S3. The data for ANI analysis of the active Acetobacter-specific prophages
subcluster	Host	Prophage	phi1023-1	phi1023-2	phi3P3-1	phiRSV-4-2	phiSRCM101342-2	phiRSV-4-3	phiNBRC 3277-4	phi386B-2	phiNBRC 3278-2	phiNBRC 3280-1	phiJCM 25330-2	phiLHT 2458-3	phiAb3-2	phiIFO 3283-01-1	phiIFO 3283-01-42C-1	phiIFO 3283-03-1	phiIFO 3283-07-1	phiIFO 3283-12-1	phiIFO 3283-22-1	phiIFO 3283-26-1	phiIFO 3283-32-1	phiLMG 1591-4	phiUBA5402-2	phiSRCM101447-1	phiBDGP1-1	phiDm-48-1	phiJCM 25330-1	phiDm-59-3	phiDm-72-1	phi108B-3	phiSLV-7-1	phiCS_004_W120-2	phiCS_004_W121-1	phiCS_004_W122-2	phiJCM20276-1	phiJCM 25330-4	phiNBRC 101654-5	phiLMG 1746-3	phiLMG 1746-4	phiBCRC14145-3	phiNBRC 16471-1	phiDsW_47-2	phiDM001-1	phiLMG 1699-1	phiDSM 23926-2	phiLMG 21952-3	phiLMG 1626-1
	A. aceti 1023	phi1023-1	100
a	A. aceti 1023	phi1023-2		100	86.3563	83.809	92.435	80.7122	85.2446	74.5954	75.3182	75.3182		80.2836	82.9119	90.7266	90.7266	90.7266	90.7266	90.7266	90.7266	90.7266	90.7266	91.6381	76.9706	87.1729		77.1998	76.8669
	A. pasteurianus 3P3	phi3P3-1		86.3563	100	86.3376	87.485	82.587	92.4868	86.3688	82.7781	82.7781	78.6122	82.2653	81.6064	84.7799	84.7799	84.7799	84.7799	84.7799	84.7799	84.7799	84.7799	85.223	77.0905	80.8735
	A. pasteurianus RSV-4	phiRSV-4-2		83.809	86.3376	100	82.9741	98.136	83.1871	88.6472	89.7671	89.7671	82.7837	75.0597	77.8572	83.0449	83.0449	83.0449	83.0449	83.0449	83.0449	83.0449	83.0449	79.4023		81.6695	79.2787
	A. pasteurianus SRCM101342	phiSRCM101342-2		92.435	87.485	82.9741	100	82.0231	91.5314	86.5353	82.4911	82.4911	76.8288	88.2944	82.757	88.3304	88.3304	88.3304	88.3304	88.3304	88.3304	88.3304	88.3304	89.1767	76.9187	86.7183	74.5154	75.783
	A. pasteurianus RSV-4	phiRSV-4-3		80.7122	82.587	98.136	82.0231	100	78.0014	91.6976	91.3358	91.3358	79.5592	77.909	77.2696	77.087	77.087	77.087	77.087	77.087	77.087	77.087	77.087		78.7295	76.9726	79.3132	80.1767	79.6007
	A. pasteurianus NBRC 3277	phiNBRC 3277-4		85.2446	92.4868	83.1871	91.5314	78.0014	100	84.8496	82.9459	82.9459		85.48	82.0994	89.1429	89.1429	89.1429	89.1429	89.1429	89.1429	89.1429	89.1429	85.211		82.7467	74.5288
	A. pasteurianus 386B	phi386B-2		74.5954	86.3688	88.6472	86.5353	91.6976	84.8496	100	87.0247	87.0247	80.3699	81.316		87.186	87.186	87.186	87.186	87.186	87.186	87.186	87.186	87.8051				81.6715
	A. pasteurianus NBRC 3278	phiNBRC 3278-2		75.3182	82.7781	89.7671	82.4911	91.3358	82.9459	87.0247	100	100	81.0934	81.3292		81.9693	81.9693	81.9693	81.9693	81.9693	81.9693	81.9693	81.9693	76.3186				83.4689	77.1295
	A. pasteurianus NBRC 3280	phiNBRC 3280-1		75.3182	82.7781	89.7671	82.4911	91.3358	82.9459	87.0247	100	100	81.0934	81.3292		81.9693	81.9693	81.9693	81.9693	81.9693	81.9693	81.9693	81.9693	76.3186				83.4689	77.1295
	A. persici JCM 25330	phiJCM 25330-2			78.6122	82.7837	76.8288	79.5592		80.3699	81.0934	81.0934	100	76.9708		78.6521	78.6521	78.6521	78.6521	78.6521	78.6521	78.6521	78.6521				76.829	88.6263	99.9602
	A. pomorum LHT 2458	phiLHT 2458-3		80.2836	82.2653	75.0597	88.2944	77.909	85.48	81.316	81.3292	81.3292	76.9708	100	91.3027	82.1246	82.1246	82.1246	82.1246	82.1246	82.1246	82.1246	82.1246			78.6915	79.8951
	A. pasteurianus Ab3	phiAb3-2		82.9119	81.6064	77.8572	82.757	77.2696	82.0994					91.3027	100	85.3269	85.3269	85.3269	85.3269	85.3269	85.3269	85.3269	85.3269	76.8285		87.8655	77.0101
	A. pasteurianus IFO 3283-01	phiIFO 3283-01-1		90.7266	84.7799	83.0449	88.3304	77.087	89.1429	87.186	81.9693	81.9693	78.6521	82.1246	85.3269	100	100	100	100	100	100	100	100	93.2387	83.1878	87.1223				74.6222	74.4364	92.5555	95.6282
	A. pasteurianus IFO 3283-01-42C	phiIFO 3283-01-42C-1		90.7266	84.7799	83.0449	88.3304	77.087	89.1429	87.186	81.9693	81.9693	78.6521	82.1246	85.3269	100	100	100	100	100	100	100	100	93.2387	83.1878	87.1223				74.6222	74.4364	92.5555	95.6282
	A. pasteurianus IFO 3283-03	phiIFO 3283-03-1		90.7266	84.7799	83.0449	88.3304	77.087	89.1429	87.186	81.9693	81.9693	78.6521	82.1246	85.3269	100	100	100	100	100	100	100	100	93.2387	83.1878	87.1223				74.6222	74.4364	92.5555	95.6282
	A. pasteurianus IFO 3283-07	phiIFO 3283-07-1		90.7266	84.7799	83.0449	88.3304	77.087	89.1429	87.186	81.9693	81.9693	78.6521	82.1246	85.3269	100	100	100	100	100	100	100	100	93.2387	83.1878	87.1223				74.6222	74.4364	92.5555	95.6282
	A. pasteurianus IFO 3283-12	phiIFO 3283-12-1		90.7266	84.7799	83.0449	88.3304	77.087	89.1429	87.186	81.9693	81.9693	78.6521	82.1246	85.3269	100	100	100	100	100	100	100	100	93.2387	83.1878	87.1223				74.6222	74.4364	92.5555	95.6282
	A. pasteurianus IFO 3283-22	phiIFO 3283-22-1		90.7266	84.7799	83.0449	88.3304	77.087	89.1429	87.186	81.9693	81.9693	78.6521	82.1246	85.3269	100	100	100	100	100	100	100	100	93.2387	83.1878	87.1223				74.6222	74.4364	92.5555	95.6282
	A. pasteurianus IFO 3283-26	phiIFO 3283-26-1		90.7266	84.7799	83.0449	88.3304	77.087	89.1429	87.186	81.9693	81.9693	78.6521	82.1246	85.3269	100	100	100	100	100	100	100	100	93.2387	83.1878	87.1223				74.6222	74.4364	92.5555	95.6282
	A. pasteurianus IFO 3283-32	phiIFO 3283-32-1		90.7266	84.7799	83.0449	88.3304	77.087	89.1429	87.186	81.9693	81.9693	78.6521	82.1246	85.3269	100	100	100	100	100	100	100	100	93.2387	83.1878	87.1223				74.6222	74.4364	92.5555	95.6282
	A. ascendens LMG 1591	phiLMG 1591-4		91.6381	85.223	79.4023	89.1767		85.211	87.8051	76.3186	76.3186			76.8285	93.2387	93.2387	93.2387	93.2387	93.2387	93.2387	93.2387	93.2387	100		78.5755
	A. orientalis UBA5402	phiUBA5402-2		76.9706	77.0905		76.9187	78.7295								83.1878	83.1878	83.1878	83.1878	83.1878	83.1878	83.1878	83.1878		100			83.682
	A. ascendens SRCM101447	phiSRCM101447-1		87.1729	80.8735	81.6695	86.7183	76.9726	82.7467					78.6915	87.8655	87.1223	87.1223	87.1223	87.1223	87.1223	87.1223	87.1223	87.1223	78.5755		100
	A. tropicalis BDGP1	phiBDGP1-1				79.2787	74.5154	79.3132	74.5288				76.829	79.8951	77.0101												100	79.549
	A. persici Dm-48	phiDm-48-1		77.1998			75.783	80.1767		81.6715	83.4689	83.4689	88.6263												83.682		79.549	100	88.1143
	A. persici JCM 25330	phiJCM 25330-1		76.8669				79.6007			77.1295	77.1295	99.9602															88.1143	100
i	A. thailandicus Dm-59	phiDm-59-3														74.6222	74.6222	74.6222	74.6222	74.6222	74.6222	74.6222	74.6222							100	99.174
	A. thailandicus Dm-72	phiDm-72-1														74.4364	74.4364	74.4364	74.4364	74.4364	74.4364	74.4364	74.4364							99.174	100
b	A. senegalensis 108B	phi108B-3														92.5555	92.5555	92.5555	92.5555	92.5555	92.5555	92.5555	92.5555									100	89.6286	94.4698	94.464	95.604	74.996	89.812	94.8087	76.7144	76.7648
	A. oryzifermentans SLV-7	phiSLV-7-1														95.6282	95.6282	95.6282	95.6282	95.6282	95.6282	95.6282	95.6282									89.6286	100	90.3854	90.3854	90.8307	78.3226	90.0269	90.8747	92.1756	92.2273
	A. pomorum CS_004_W120	phiCS_004_W120-2																														94.4698	90.3854	100	99.9912	99.9912	80.3664	90.9871	96.9203
	A. pomorum CS_004_W121	phiCS_004_W121-1																														94.464	90.3854	99.9912	100	99.9825	80.3664	90.9871	96.9203
	A. pomorum CS_004_W122	phiCS_004_W122-2																														95.604	90.8307	99.9912	99.9825	100	80.911	92.0745	96.2859
	A. aceti JCM20276	phiJCM20276-1																														74.996	78.3226	80.3664	80.3664	80.911	100	78.9919	77.7347
	A. persici JCM 25330	phiJCM 25330-4																														89.812	90.0269	90.9871	90.9871	92.0745	78.9919	100	93.1337	76.7144	76.7396
	A. tropicalis NBRC 101654	phiNBRC 101654-5																														94.8087	90.8747	96.9203	96.9203	96.2859	77.7347	93.1337	100	76.7906	76.8158
	A. malorum LMG 1746	phiLMG 1746-3																														76.7144	92.1756					76.7144	76.7906	100	100
	A. malorum LMG 1746	phiLMG 1746-4																														76.7648	92.2273					76.7396	76.8158	100	100
	A. pasteurianus BCRC14147	phiBCRC14145-3																																								100	92.1227		84.7252
	A. indonesiensisNBRC 16471	phiNBRC 16471-1																																								92.1227	100	92.2163	83.1974
	A. cibinongensis DsW_47	phiDsW_47-2																																									92.2163	100
	A. pomorum DM001	phiDM001-1																																								84.7252	83.1974		100	88.8144	74.6105	74.6105
	A. malorum LMG 1699	phiLMG 1699-1																																											88.8144	100
	A. oeni DSM 23926	phiDSM 23926-2																																											74.6105		100	99.9983	98.0522
	A. oeni LMG 21952	phiLMG 21952-3																																											74.6105		99.9983	100	98.0364
	A. estunensis LMG 1626	phiLMG 1626-1																																													98.0522	98.0364	100
	A. thailandicus Dm-59	phiDm-59-4																																											78.0163		79.1108	79.0848
	A. syzygii K03D05	phiK03D05-2																						78.5628
	A. syzygii KR-1	phiKR-1-2																						78.5628
	A. syzygii KR-2	phiKR-2-2																						78.5628
j	A. nitrogenifigens DSM 23921	phiDSM 23921-2																						76.7398
	A. nitrogenifigens NBRC 105050	phiNBRC 105050-2																						76.7273
	A. senegalensis 108B	phi108B-1
	A. malorum CECT 7742	phiCECT 7742-2
	A. malorum DmCS_005	phiDmCS_005-1
	A. cerevisiae LMG 1625	phiLMG 1625-2
	A. malorum DsW_057	phiDsW_057-2																								75.6015
	A. malorum DsW_057	phiDsW_057-3
	A. senegalensis LMG 23690	phiLMG 23690-1
	A. cerevisiae LMG 1608	phiLMG 1608-3
	A. cerevisiae LMG 1608	phiLMG 1608-4
	A. tropicalis BDGP2	phiBDGP1-2
	A. cerevisiae LMG 1608	phiLMG 1608-1
	A. tropicalis LMG 1663	phiLMG 1663-3
	A. syzygii KR-1	phiKR-1-1
	A. syzygii KR-2	phiKR-2-1
	A. lovaniensis DSM 4491	phiDSM4491-4
	A. lovaniensis LMG 1617	phiLMG1617-4
	A. orientalis 21F-2	phi21F-2-1
	A. cibinongensis NBRC 16605	phiNBRC 16606-1
	A. okinawensis Dm-55	phiDm-55-3
	A. orientalis FAN1	phiFAN1-4
	A. okinawensis Dm-55	phiDm-55-2
	A. orientalis DmW_048	phiDmW_048-3
	A. tropicalis BDGP6	phiBDGP1-6											74.4895
	A. tropicalis BDGP7	phiBDGP1-7
	A. senegalensis DmL_050	phiDmL_050-1
	A. tropicalis LMG 1663	phiLMG 1663-4
	A. senegalensis LMG 23690	phiLMG 23690-2
	A. okinawensis Dm-38	phiDm-38-1
	A. orientalis DmW_048	phiDmW_048-2
	A. lovaniensis DSM 4491	phiDSM4491-2
	A. lovaniensis LMG 1617	phiLMG1617-2
	A. syzygii K03D05	phiK03D05-5
	A. ghanensis LMG 23848	phiLMG 23848-1																												77.1028	77.1429
	A. ghanensis LMG 23848T	phiLMG 23848T-3
	A. orientalis UBA5402	phiUBA5402-3
	A. tropicalis LMG 1663	phiLMG 1663-1
c	A. pasteurianus 3P3	phi3P3-2
	A. oryzifermentans dm	phidm-1
	A. pomorum SH	phiSH-6
	A. oryzoeni B6	phiB6-3
	A. pasteurianus SRCM101342	phiSRCM101342-4																																											89.7558	91.6064
	A. pasteurianus CICC 22518	phiCICC 22518-1																								98.1192
	A. ascendens SRCM101447	phiSRCM101447-2													95.0659											93.8403
	A. oryzifermentans dm	phidm-2																								90.4643
	A. pomorum SH	phiSH-7																								90.4643
	A. ascendens LMG 1590	phiLMG 1590-3																								96.8665
	A. oryzifermentans SLV-7	phiSLV-7-2												83.4108
	A. pasteurianus SRCM101342	phiSRCM101342-3												86.0999
	A. pasteurianus subsp. Pasteurianus SRCM101468	phiSRCM101468-4												85.3796																74.5424	74.4495
	A. ascendens SRCM101447	phiSRCM101447-3
	A. ascendens SRCM101447	phiSRCM101447-4
	A. pasteurianus Ab3	phiAb3-4																						91.6039		93.7507
	A. ascendens LMG 1591	phiLMG 1591-1																								96.7808
	A. pasteurianus BCRC 14118	phiBCRC 14118-1																								97.3829
	A. pasteurianus NBRC 3299	phiNBRC 3299-1																								97.3975
	A. pasteurianus BCRC 14118	phiBCRC 14118-2								85.0521																96.1097
	A. pasteurianus NBRC 3299	phiNBRC 3299-2								85.0521																96.1132
	A. oryzifermentans dm	phidm-3								83.7592																94.8896
	A. pomorum SH	phiSH-8								83.7592																94.8896
	A. ascendens LMG 1590	phiLMG 1590-2																								95.7834
	A. oryzoeni B6	phiB6-2												83.6449																74.6222	74.4364
	A. ascendens LMG 1590	phiLMG 1590-4														83.3526	83.3526	83.3526	83.3526	83.3526	83.3526	83.3526	83.3526	89.5776
	A. ascendens LMG 1591	phiLMG 1591-2														83.4202	83.4202	83.4202	83.4202	83.4202	83.4202	83.4202	83.4202	90.5565
	A. aceti NRIC 0242	phiNRIC 0242-2														92.7602	92.7602	92.7602	92.7602	92.7602	92.7602	92.7602	92.7602	92.2499																					79.6653		80.2132	79.0751
	A. pasteurianus NBRC 3277	phiNBRC 3277-5
	A. pasteurianus NBRC 3280	phiNBRC 3280-5
d	A. pasteurianus 386B	phi386B-1
	A. pasteurianus NBRC 3188	phiNBRC 3188-3
	A. pasteurianus SRCM101342	phiSRCM101342-6
	A. pasteurianus BCRC14145	phiBCRC14145-1
	A. oryzifermentans SLV-7	phiSLV-7-6
	A. pasteurianus Ab3	phiAb3-5												78.5285	80.0467
	A. pomorum DmCS_004	phiDmCS_004-1
	A. pasteurianus NBRC 3277	phiNBRC 3277-1
	A. pasteurianus NBRC 3278	phiNBRC 3278-3
	A. pasteurianus NBRC 3280	phiNBRC 3280-2
	A. pasteurianus NBRC 3277	phiNBRC 3277-3
	A. pasteurianus NBRC 3280	phiNBRC 3280-4
	A. pasteurianus NBRC 3278	phiNBRC 3278-5
	A. pasteurianus subsp. Pasteurianus SRCM101468	phiSRCM101468-3
	A. ascendens LMG 1591	phiLMG 1591-3														88.2074	88.2074	88.2074	88.2074	88.2074	88.2074	88.2074	88.2074									85.1434	93.7454
	A. oryzifermentans SLV-7	phiSLV-7-4														95.5733	95.5733	95.5733	95.5733	95.5733	95.5733	95.5733	95.5733	90.3415								91.2311	95.1931
	A. pasteurianus Ab3	phiAb3-3																						91.5807
	A. oryzifermentans SLV-7	phiSLV-7-3
	A. pasteurianus SRCM100623	phiSRCM100623-1							80.7501
	A. pasteurianus SRCM101342	phiSRCM101342-5
	A. oryzifermentans SLV-7	phiSLV-7-7
	A. okinawensis Dm-38	phiDm-38-2
	A. pasteurianus NBRC 3278	phiNBRC 3278-6					87.6926							84.8103
	A. ascendens SRCM101447	phiSRCM101447-5
	A. lovaniensis DSM 4491	phiDSM4491-3
	A. lovaniensis LMG 1617	phiLMG1617-3
	A. okinawensis JCM 25146	phiJCM 25146-1
	A. okinawensis JCM 25146	phiJCM 25146-2
	A. ghanensis LMG 23848	phiLMG 23848-2																												76.8454	76.8856
	A. ghanensis LMG 23848T	phiLMG 23848T-1																												76.9459	76.986
	A. lambici LMG 27439	phiLMG 27439 -1																												77.1193	77.0106
	A. tropicalis CS_006_W138	phiCS_006_W138-1
	A. tropicalis CS_006_W139	phiCS_006_W139-3
	A. tropicalis DmPark25_167	phiDmPark25_167-2
	A. orientalis FAN1	phiFAN1-1
	A. persici Dm-49	phiDm-49-1
	A. persici JCM 25330	phiJCM 25330-3
k	A. lovaniensis DSM 4491	phiDSM4491-1
	A. lovaniensis LMG 1617	phiLMG1617-1
	A. tropicalis CS_006_W138	phiCS_006_W138-2
	A. tropicalis CS_006_W139	phiCS_006_W139-4
	A. tropicalis DmCS_006	phiDmCS_006-2
	A. thailandicus Dm-29	phiDm-29-1							80.0646
	A. tropicalis DmCS_006	phiDmCS_006-3
	A. cerevisiae LMG 1625	phiLMG 1625-1						76.8929	82.946				85.7303												76.7778			82.908	85.7671
	A. malorum DsW_057	phiDsW_057-1
	A. orientalis UBA5402	phiUBA5402-1																							98.8332
	A. aceti JCM20276	phiJCM20276-5																																			79.0095
	A. aceti TMW2.1153	phiTMW2.1153-3
	A. tropicalis LMG 19825	phiLMG 19825-1							74.3714
	A. tropicalis NBRC 16470	phiNBRC 16470-1
	A. aceti NBRC 3281	phiNBRC 3281-3																											74.4627
	A. persici Dm-49	phiDm-49-3
	A. senegalensis DmL_050	phiDmL_050-2
	A. cerevisiae LMG 1608	phiLMG 1608-2
	A. malorum LMG 1746	phiLMG 1746-2
e	A. aceti 1023	phi1023-3	76.8412
	A. pasteurianus NBRC 101655	phiNBRC 101655-2
	A. pasteurianus AD	phiAD-1
	A. pasteurianus NBRC 3222	phiNBRC 3222-1
	A. pasteurianus IFO 3283-01	phiIFO 3283-01-2
	A. pasteurianus IFO 3283-01-42C	phiIFO 3283-01-42C-2
	A. pasteurianus IFO 3283-03	phiIFO 3283-03-2
	A. pasteurianus IFO 3283-07	phiIFO 3283-07-2
	A. pasteurianus IFO 3283-12	phiIFO 3283-12-2
	A. pasteurianus IFO 3283-22	phiIFO 3283-22-2
	A. pasteurianus IFO 3283-26	phiIFO 3283-26-2
	A. pasteurianus IFO 3283-32	phiIFO 3283-32-2
	A. pasteurianus NBRC 3279	phiNBRC 3279-1
	A. pasteurianus NBRC 3284	phiNBRC 3284-1
	A. pasteurianus 3P3	phi3P3-4
	A. oryzifermentans dm	phidm-6
	A. pomorum SH	phiSH-3
	A. pasteurianus 3P3	phi3P3-3
	A. pomorum CS_004_W120	phiCS_004_W120-1
	A. pomorum DM001	phiDM001-2
	A. pomorum CS_004_W121	phiCS_004_W121-2
	A. pomorum CS_004_W122	phiCS_004_W122-1
	A. pomorum SH	phiSH-1
	A. pomorum SH	phiSH-5
	A. pasteurianus subsp. Pasteurianus SRCM101468	phiSRCM101468-2
	A. pasteurianus subsp. Pasteurianus SRCM101468	phiSRCM101468-5
	A. pasteurianus SRCM100623	phiSRCM100623-4
	A. oryzifermentans dm	phidm-4
	A. oryzifermentans dm	phidm-7
	A. oryzifermentans SLV-7	phiSLV-7-5
	A. pasteurianus BCRC 14118	phiBCRC 14118-3
	A. pasteurianus NBRC 3299	phiNBRC 3299-3
	A. pasteurianus subsp. Pasteurianus SRCM101468	phiSRCM101468-1
	A. pasteurianus SRCM101342	phiSRCM101342-1
	A. pasteurianus subsp. Pasteurianus SRCM101468	phiSRCM101468-6
	A. senegalensis 108B	phi108B-2
	A. senegalensis DmL_050	phiDmL_050-3
	A. pasteurianus NBRC 3188	phiNBRC 3188-2
	A. pasteurianus SRCM100623	phiSRCM100623-3
	A. pasteurianus IFO 3191	phiIFO 3191-1
	A. pomorum LHT 2458	phiLHT 2458-2
	A. pasteurianus NBRC 3188	phiNBRC 3188-1
	A. malorum CECT 7742	phiCECT 7742-1
	A. persici TMW2.1084	phiTMW2.1084-1
	A. senegalensis A3	phiA3-4
	A. tropicalis BDGP5	phiBDGP1-5
	A. tropicalis BDGP3	phiBDGP1-3
	A. tropicalis BDGP4	phiBDGP1-4
f	A. orleanensis CCM 3610	phiCCM 3610-1
	A. orleanensis JCM 7639	phiJCM 7639-1
	A. orleanensis LMG 1583	phiLMG 1583-1
	A. tropicalis CS_006_W138	phiCS_006_W138-4
	A. tropicalis CS_006_W139	phiCS_006_W139-2
	A. tropicalis DmPark25_167	phiDmPark25_167-3
	A. indonesiensis DmL_051	phiDmL_051-1
	A. pomorum SH	phiSH-2
	A. pasteurianus subsp. Pasteurianus SRCM101468	phiSRCM101468-7
	A. persici Dm-49	phiDm-49-2
	A. malorum DsW_057	phiDsW_057-4
	A. orleanensis NBRC 13752	phiNBRC 13752-1
	A. cibinongensis 4H-1	phi4H-1-1
	A. cibinongensis 4H-1	phi4H-1-2
	A. cibinongensis NBRC 16605	phiNBRC 16605-2
	A. cibinongensis NBRC 16605	phiNBRC 16605-1
	A. senegalensis A3	phiA3-2
	A. senegalensis A3	phiA3-3
	A. syzygii K03D05	phiK03D05-3
	A. syzygii K03D05	phiK03D05-4
	A. fabarum KR	phiKR-1
	A. fabarum OG2	phiOG2-1
g	A. syzygii 9H-2	phi9H-2-1
	A. syzygii NBRC 16604	phiNBRC 16604-1
	A. orientalis DmW_048	phiDmW_048-1
	A. tropicalis CS_006_W138	phiCS_006_W138-3
	A. tropicalis DmPark25_167	phiDmPark25_167-1
	A. tropicalis CS_006_W139	phiCS_006_W139-1
	A. tropicalis DmCS_006	phiDmCS_006-1
	A. tropicalis LMG 1663	phiLMG 1663-5
	A. pasteurianus Ab3	phiAb3-1
	A. pasteurianus NBRC 3277	phiNBRC 3277-2
	A. pasteurianus NBRC 3280	phiNBRC 3280-3
	A. pasteurianus NBRC 3278	phiNBRC 3278-4
	A. oryzoeni B6	phiB6-1
	A. oryzifermentans dm	phidm-5
	A. pomorum SH	phiSH-4
	A. pomorum LHT 2458	phiLHT 2458-1
h	A. senegalensis A3	phiA3-1																												74.7041	74.6112
	A. cibinongensis DsW_47	phiDsW_47-1																													74.6222
	A. tropicalis NBRC 101654	phiNBRC 101654-2																												74.5293	74.4364
	A. pasteurianus AD	phiAD-2
	A. pasteurianus NBRC 101655	phiNBRC 101655-1
	A. pasteurianus RSV-4	phiRSV-4-1
	A. pasteurianus AD	phiAD-3
	A. ascendens LMG 1590	phiLMG 1590-1
	A. pasteurianus BCRC 14118	phiBCRC 14118-5
	A. orientalis DmW_048	phiDmW_048-4
	A. pasteurianus BCRC 14118	phiBCRC 14118-4
	A. pasteurianus NBRC 3278	phiNBRC 3278-1
	A. pasteurianus BCRC14145	phiBCRC14145-2																												74.5033	74.4104
	A. pasteurianus SRCM100623	phiSRCM100623-2																												74.5033	74.4104
	A. persici Ai	phiAi-1
	A. persici Dm-49	phiDm-49-4
	A. okinawensis Dm-55	phiDm-55-1
	A. indonesiensis DmL_051	phiDmL_051-2
	A. oeni DSM 23926	phiDSM 23926-3
	A. orientalis FAN1	phiFAN1-2
	A. pomorum LHT 2458	phiLHT 2458-4
	A. sicerae LMG 1531	phiLMG 1531-2
	A. sicerae LMG 1531	phiLMG 1531-3
	A. tropicalis LMG 1663	phiLMG 1663-2
	A. malorum LMG 1746	phiLMG 1746-1
	A. musti LMG 30640	phiLMG 30640-2
	A. tropicalis NBRC 101654	phiNBRC 101654-3
	A. pasteurianus NBRC 3188	phiNBRC 3188-4
	A. fabarum OG2	phiOG2-2
	A. sacchari TBRC 11175	phiTBRC 11175-1
	A. sacchari TBRC 11175	phiTBRC 11175-2
	A. syzygii UBA5801	phiUBA5801-1
l	A. sacchari TBRC 11175	phiTBRC 11175-6
	A. sacchari TBRC 11175	phiTBRC 11175-7
m	A. nitrogenifigens DSM 23921	phiDSM 23921-1
	A. nitrogenifigens NBRC 105050	phiNBRC 105050-1
n	A. musti LMG 30640	phiLMG 30640-3
	A. musti LMG 30640	phiLMG 30640-4
o	A. fallax LMG 1636	phiLMG 1636-1
	A. fallax LMG 1637	phiLMG 1637-1
	A. syzygii K03D05	phiK03D05-1
	A. ghanensis LMG 23848T	phiLMG 23848T-2
	A. tropicalis NBRC 101654	phiNBRC 101654-4
	A. aceti ATCC 23746	phiATCC 23746-1
	A. pasteurianus BCRC14148	phiBCRC14145-4
	A. aceti NBRC 14818 DSM 3508	phiDSM 3508-1
p	A. sacchari TBRC 11175	phiTBRC 11175-4
	A. sacchari TBRC 11175	phiTBRC 11175-5
	A. estunensis AV380	phiAV380-1
	A. estunensis AV380	phiAV380-2
	A. musti LMG 30640	phiLMG 30640-1
q	A. aceti TMW2.1153	phiTMW2.1153-1
	A. aceti TMW2.1153	phiTMW2.1153-2
	A. tropicalis NBRC 101654	phiNBRC 101654-1
	A. tropicalis NBRC 16470-2	phiNBRC 16470-2-1
	A. pasteurianus isolate UBA5418	phiUBA5418-1
	A. peroxydans ATCC 12874	phiATCC 12874-1
	A. orleanensis NBRC 13752	phiNBRC 13755-1
	A. peroxydans LMG 1635	phiLMG 1635-1
	A. syzygii KR-1	phiKR-1-3
	A. syzygii KR-2	phiKR-2-3
	A. lambici LMG 27439	phiLMG 27439 -2
	A. conturbans LMG 1627	phiLMG 1627-1
r	A. oeni DSM 23926	phiDSM 23926-1
	A. oeni LMG 21952	phiLMG 21952-1
	A. oeni NBRC 105207	phiNBRC 105207-1
	A. oeni LMG 21952	phiLMG 21952-2
	A. aceti ATCC 23746	phiATCC 23746-2
	A. aceti NBRC 14818-2	phiNBRC 14818-2
	A. aceti ATCC 23746	phiATCC 23746-3
	A. aceti NBRC 14818-2	phiNBRC 14818-1
	A. aceti NRIC 0242	phiNRIC 0242-1
	A. sicerae LMG 1531	phiLMG 1531-6
s	A. thailandicus Dm-59	phiDm-59-1
	A. thailandicus Dm-59	phiDm-59-2
	A. thailandicus LMG 30826	phiLMG 30826-1
	A. thailandicus Dm-60	phiDm-60-1
	A. thailandicus Dm-60	phiDm-60-2
	A. orientalis FAN1	phiFAN1-3
	A. aceti JCM20276	phiJCM20276-2
	A. aceti NBRC 3281	phiNBRC 3281-1
	A. sicerae LMG 1531	phiLMG 1531-4
	A. sicerae LMG 1531	phiLMG 1531-5
	A. aceti JCM20276	phiJCM20276-3
	A. aceti NBRC 3281	phiNBRC 3281-2
	A. sicerae LMG 1531	phiLMG 1531-1
	A. aceti JCM20276	phiJCM20276-4
	A. thailandicus LMG 30826	phiLMG 30826-2
	A. sacchari TBRC 11175	phiTBRC 11175-3
[truncated: 303 more columns]
