# Supplementary material for: Comprehensive deciphering prophages in genus Acetobacter on the ecology, genomic features, toxin–antitoxin system, and linkage with CRISPR-Cas system
Source: Front Microbiol. 2022 Aug 2;13:951030. doi: 10.3389/fmicb.2022.951030 (PMC9379143; doi:10.3389/fmicb.2022.951030)
Supplement: Supplementary file 5 [file Table_4.XLSX]

## Sheet: Sheet1
Table S4. The data for distribution and type of toxin-antitoxin systems on the prophage genomes
NO.	Species	Prophage	hicA-hicB	higB-higA	higA-mqsA	relE/relB	relE-RHH/Xre	mazF-mazE	ccdB-ccdA	vapC-vapB	ydaS-ydaT-NA	brnt-brnA	NA-vbhA	NA-phd
1	A. aceti	phiJCM20276-3	1			1					1
2	A. aceti	phiJCM20276-2	1			1
3	A. aceti	phi1023-3	1
4	A. aceti	phi1023-2		1
5	A. aceti	phiATCC23746-3		1
6	A. aceti	phiNBRC14818-1		1
7	A. aceti	phiNRIC0242-1		1
8	A. aceti	phiJCM20276-1						1
9	A. aceti	phiTMW2.1153-3						1
10	A. aceti	phiJCM20276-4									1
11	A. aceti	phiTMW2.1153-1									1
12	A. aceti	phiATCC23746-1											1
13	A. aceti	phiDSM3508-1												1
14	A. ascendens	phiLMG1591-4	1
15	A. ascendens	phiSRCM101447-4	1
16	A. ascendens	phiSRCM101447-5		1
17	A. cerevisiae	phiLMG1625-1		1
18	A. cibinongensis	phiDsW_47-2											1
19	A. conturbans	phiLMG1627-1		1
20	A. estunensis	phiLMG1626-1											1
21	A. fabarum	phiKR-1									1
22	A. fabarum	phiOG2-1									1
23	A. indonesiensis	phiNBRC16471-1								1
24	A. lambici	phiLMG27439-2		1
25	A. lovaniensis	phiDSM4491-3	1
26	A. lovaniensis	phiLMG1617-3	1
27	A. nitrogenifigens	phiDSM23921-2							1
28	A. nitrogenifigens	phiNBRC105050-2							1
29	A. oeni	phiDSM23926-2											1
30	A. oeni	phiLMG21952-3											1
31	A. okinawensis	phiDm-38-2	1
32	A. orientalis	phiFAN1-1		1							1
33	A. orientalis	phiDmW_048-2									1
34	A. orientalis	phiDmW_048-3									1
35	A. orientalis	phiUBA5402-3									1
36	A. oryzifermentans	phidm-3	1
37	A. oryzifermentans	phidm-6			1	1					1
38	A. oryzifermentans	phidm-1									1
39	A. oryzifermentans	phidm-2									1
40	A. oryzifermentans	phidm-4									1
41	A. oryzifermentans	phidm-7										1
42	A. pasteurianus	phiRSV-4-2	1	1
43	A. pasteurianus	phiNBRC3188-2	1								1
44	A. pasteurianus	phi3P3-1	1
45	A. pasteurianus	phiBCRC14118-2	1
46	A. pasteurianus	phiIFO3191-1	1
47	A. pasteurianus	phiIFO3283-01-1	1
48	A. pasteurianus	phiIFO3283-01-42C-1	1
49	A. pasteurianus	phiIFO3283-03-1	1
50	A. pasteurianus	phiIFO3283-07-1	1
51	A. pasteurianus	phiIFO3283-12-1	1
52	A. pasteurianus	phiIFO3283-22-1	1
53	A. pasteurianus	phiIFO3283-26-1	1
54	A. pasteurianus	phiIFO3283-32-1	1
55	A. pasteurianus	phiNBRC3188-1	1
56	A. pasteurianus	phiNBRC3277-4	1
57	A. pasteurianus	phiNBRC3278-5	1
58	A. pasteurianus	phiNBRC3299-2	1
59	A. pasteurianus	phiRSV-4-3	1
60	A. pasteurianus	phiSRCM101342-2	1
61	A. pasteurianus	phiSRCM101468-4	1
62	A. pasteurianus	phi386B-2					1
63	A. pasteurianus	phiNBRC3278-2					1
64	A. pasteurianus	phiNBRC3280-1					1
65	A. pasteurianus	phiBCRC14145-3								1
66	A. pasteurianus	phiBCRC14118-3									1
67	A. pasteurianus	phiNBRC3188-3									1
68	A. pasteurianus	phiNBRC3299-3									1
69	A. pasteurianus	phiSRCM101342-1									1
70	A. pasteurianus	phiSRCM101342-6									1
71	A. pasteurianus	phiAb3-3										1
72	A. pasteurianus	phiBCRC14145-1										1
73	A. pasteurianus	phiNBRC3278-1										1
74	A. pasteurianus	phiBCRC14145-4											1
75	A. persici	phiJCM25330-1	1				1
76	A. persici	phiJCM25330-2	1				1
77	A. persici	phiDm-48-1					1
78	A. persici	phiJCM25330-4						1
79	A. persici	phiDm-49-2									1
80	A. pomorum	phiLHT2458-2	1
81	A. pomorum	phiSH-8	1
82	A. pomorum	phiLHT2458-4		1
83	A. pomorum	phiSH-3			1	1					1
84	A. pomorum	phiDM001-1						1		1
85	A. pomorum	phiSH-5									1
86	A. pomorum	phiSH-6									1
87	A. pomorum	phiSH-7									1
88	A. sacchari	phiTBRC11175-1										1
89	A. sacchari	phiTBRC11175-2										1
90	A. sacchari	phiTBRC11175-7										1
91	A. senegalensis	phi108B-2	1			1						1
92	A. senegalensis	phiA3-3									1
93	A. senegalensis	phiLMG23690-2									1
94	A. senegalensis	phiLMG23690-1										1
95	A. sicerae	phiLMG1531-6		1
96	A. sicerae	phiLMG1531-3						1
97	A. syzygii	phiKR-1-3		1				1
98	A. syzygii	phiKR-2-3		1				1
99	A. syzygii	phiK03D05-2						1
100	A. syzygii	phiKR-1-2						1
101	A. syzygii	phiKR-2-2						1
102	A. syzygii	phiK03D05-5									1
103	A. syzygii	phiKR-2-1									1
104	A. thailandicus	phiDm-59-2									1
105	A. tropicalis	phiCS_006_W138-2						1			1
106	A. tropicalis	phiCS_006_W139-4						1			1
107	A. tropicalis	phiDmCS_006-2						1			1
108	A. tropicalis	phiDmCS_006-3									1
109	A. tropicalis	phiLMG1663-4									1
		Total	34	14	2	5	6	13	2	3	34	9	6	1
		Percentage	0.263566	0.108527	0.0155039	0.0387597	0.0465116	0.100775	0.0155039	0.0232558	0.263566	0.0697674	0.0465116	0.00775194
