# Supplementary material for: Comprehensive deciphering prophages in genus Acetobacter on the ecology, genomic features, toxin–antitoxin system, and linkage with CRISPR-Cas system
Source: Front Microbiol. 2022 Aug 2;13:951030. doi: 10.3389/fmicb.2022.951030 (PMC9379143; doi:10.3389/fmicb.2022.951030)
Supplement: Supplementary file 6 [file Table_5.XLSX]

## Sheet: Sheet1
Table S5. The CRISPR-Cas array data for the bacterial Acetobacter
No.	Strain ID	CRISPR Array	CRISPR Repeat Sequence	Repeat Length	Number of Spacers	System Type	Cas-type/ Subtype
1	A. aceti 1023	1	CGGTTCATCCCCGCGTGTGCGGGGAACAC	29	33	CAS-IE	CAS1	CAS2	CAS5	CAS6	CAS7	CSE1	CSE2
2	A. aceti ATCC 23746	2	GTGTTCCCCGCGTAGGCGGGGATGAACCC	29	7	CAS-IIC	CAS1	CAS2	CAS9
	A. aceti ATCC 23746		AGCCTACCACTGGCAAATCGGTAGGGAAACCACGGC	36	37	CAS-IIC	CAS1	CAS2	CAS9
3	A. aceti JCM20276	3	GTGTTCCCCGCCTACGCGGGGATGAACCG	29	21	CAS-IIC	CAS1	CAS2	CAS9
	A. aceti JCM20276		CGGTTCATCCCCGCGTGTGCGGGGAACAC	36	10	CAS-IE	CAS1	CAS2	CAS5	CAS6
	A. aceti JCM20276		GTGTTCCCCGCACACGCGGGGATGAACCG	29	15	CAS-IE	CAS1	CAS2	CAS5	CAS6	CAS7	CSE1	CSE2
4	A. aceti NBRC 14818 DSM 3508	2	GTGTTCCCCGCGTAGGCGGGGATGAACCC	29	7	CAS-IIC	CAS1	CAS2	CAS9
	A. aceti NBRC 14818 DSM 3508		AGCCTACCACTGGCAAATCGGTAGGGAAACCACGGC	36	37	CAS-IIC	CAS1	CAS2	CAS9
5	A. aceti NBRC 14818-1	2	GTGTTCCCCGCGTAGGCGGGGATGAACCC	29	7	CAS-IIC	CAS1	CAS2	CAS9
	A. aceti NBRC 14818-1		GCCGTGGTTTCCCTACCGATTTGCCAGTGGTAGGCT	36	37	CAS-IIC	CAS1	CAS2	CAS9
6	A. aceti NBRC 14818-2	2	GCCGTGGTTTCCCTACCGATTTGCCAGTGGTAGGCT	36	37	CAS-IIC	CAS1	CAS2	CAS9
	A. aceti NBRC 14818-2		GTGTTCCCCGCGTAGGCGGGGATGAACCC	29	7	CAS-IIC	CAS1	CAS2	CAS9
7	A. aceti NBRC 3281	3	GTGTTCCCCGCCTGCGCGGGGATGAACCG	29	15	CAS-IE	CAS1	CAS2	CAS3	CAS5	CAS6	CAS7	CSE1	CSE2
	A. aceti NBRC 3281		GCCGTGGTTTCCCTACCGATTTGCCAGTGGTAGGCT	36	9	CAS-IIC	CAS1	CAS2	CAS9
	A. aceti NBRC 3281		GTGTTCCCCGCCTACGCGGGGATGAACCG	29	21	CAS	CAS1	CAS2	CAS3
8	A. aceti NRIC 0242	2	GTGTTCCCCGCGTAGGCGGGGATGAACCC	29	7	CAS-IIC	CAS1	CAS2	CAS9
	A. aceti NRIC 0242		GCCGTGGTTTCCCTACCGATTTGCCAGTGGTAGGCT	36	37	CAS-IIC	CAS1	CAS2	CAS9
9	A. aceti TMW2.1153	0
10	A. ascendens LMG 1590	0
11	A. ascendens LMG 1591	0
12	A. ascendens SRCM101447	0
13	A. cerevisiae LMG 1545	0
14	A. cerevisiae LMG 1608	0
15	A. cerevisiae LMG 1625	0
16	A. cibinongensis 4H-1	0
17	A. cibinongensis DsW_47	3	GTGTTCCCCGCACACGCGGGGATGAACCG	28	17	CAS-IF	CAS1	CAS2	CAS3	CSY1
	A. cibinongensis DsW_47		GTTCACTGCCGCACAGGCAGCTCAGAAA	28	5	CAS	CAS3
	A. cibinongensis DsW_47		GTTCACTGCCGCACAGGCAGCTCAGAAA	28	10	CAS	CAS3
18	A. cibinongensis NBRC 16605	0
19	A. conturbans LMG 1627	0
20	A. estunensis AV380	0
21	A. estunensis LMG 1626	1	GTGTTCCCCGCACACGCGGGGATGAACCG	29	6	CAS	CAS1	CAS2	CAS3
22	A. fabarum KR	0
23	A. fabarum LMG 24244	0
24	A. fabarum OG2	0
25	A. fallax LMG 1636	0
26	A. fallax LMG 1637	0
27	A. farinalis LMG 26772	1	GCGTTCCCCGCACATGCGGGGATGAACCG	29	82	CAS-IE	CAS1	CAS2	CAS3	CAS5	CAS6	CAS7	CSE1	CSE2
28	A. ghanensis LMG 23848T	0
29	A. ghanensis LMG 23848	0
30	A. indonesiensis 5H-1	2	GTGTTCCCCGCATACGCGGGGATGAACCGT	30	6	CAS-IE	CAS1	CAS2	CAS3	CAS5	CAS6	CAS7	CSE1	CSE2
	A. indonesiensis 5H-1		GTGTTCCCCGCACACGCGGGGATGAACCG	29	4	CAS	CAS1	CAS2
31	A. indonesiensis DmL_051	2	GTGTTCCCCGCACACGCGGGGATGAACCG	29	5	CAS-IE	CAS1	CAS2	CAS3	CAS5	CAS6	CAS7	CSE1	CSE2
	A. indonesiensis DmL_051		GTGTTCCCTGCACACGCGGGGATGAACCG	29	5	CAS	CAS1	CAS2
32	A. indonesiensis DmW_046	2	TTCTTTATCCCCGCATGTGCGGGGAACAC	29	6	CAS-IE	CAS1	CAS2	CAS3	CAS5	CAS6	CAS7	CSE1	CSE2
	A. indonesiensis DmW_046		ACTTTATCCCTGCATCTGCGGGGAACAC	29	11	CAS	CAS3
33	A. indonesiensis NBRC 16471	2	CGGTTCATCCCCGCGTGTGCGGGGAACAC	29	4	CAS-IE	CAS1	CAS2	CAS5	CAS6	CAS7
	A. indonesiensis NBRC 16471		TAACTTTATCCCTGCATCTGCGGGGAACAC	30	6	CAS	CAS3	CSE1	CSE2
34	A. lambici LMG 27439	1	GTGTTCCCCGCCTGTGCGGGGATGAACCG	29	14	CAS-IE	CAS1	CAS2	CAS3	CAS5	CAS6	CAS7	CSE1	CSE2
35	A. lovaniensis DSM 4491	0
36	A. lovaniensis LMG 1617	0
37	A. malorum CECT 7742	0
38	A. malorum DmCS_005	0
39	A. malorum DsW_057	0
40	A. malorum LMG 1552 LMG1552	0
41	A. malorum LMG 1604	0
42	A. malorum LMG 1699	0
43	A. malorum LMG 1746	2	GTGTTCCCCACGTGCATGGGGATGAACCG	29	4	CAS-IF	CAS6	CSY1	CSY2	CSY3
	A. malorum LMG 1746		GTGTTCCCACGTGCGTGGGGATGAGCCG	29	6	CAS	CAS1	CAS2	CAS3
44	A. musti LMG 30640	0
45	A. nitrogenifigens DSM 23921	0
46	A. nitrogenifigens NBRC 105050	0
47	A. oeni DSM 23926	0
48	A. oeni LMG 21952	0
49	A. oeni NBRC 105207	0
50	A. okinawensis Dm-38	0
51	A. okinawensis Dm-55	0
52	A. okinawensis DsW_060	0
53	A. okinawensis JCM 25146	0
54	A. orientalis FAN1	1	CTTCACTGCCGCACAGGCAGCTCAGAAA	28	8	CAS	CAS1	CAS2	CAS3
55	A. orientalis 21F-2	1	TTTTCTGAGCTGCCTGTGCGGCAGTGAAG	28	8	CAS	CAS1	CAS2	CAS3
56	A. orientalis DmW_045	3	TTTTCTGAGCTGCCTGTGCGGCAGTGAAG	28	6	CAS	CAS1	CAS2	CAS3
	A. orientalis DmW_045		CTTCACTGCCGCACAGGCAGCTCAGAAA	28	16	CAS	CAS1	CAS2	CAS4
	A. orientalis DmW_045		TTTTAGAACTGCCTGTACGGCAGTGAAG	28	17	CAS-IF	CAS1	CAS2	CAS3	CAS6	CSY1	CSY2	CSY3
57	A. orientalis DmW_048	2	CTTCACTGCCGCACAGGCAGCTCAGAAA	28	4	CAS	CAS1	CAS2	CAS3
	A. orientalis DmW_048		TTTCTGAGCTGCCTGTACGGCAGTGAAGC	29	5	CAS	CAS1	CAS2	CAS3
58	A. orientalis DsW_061	1	TTTGAGAACTGCCTGTGCGGCAGTGAAG	28	6	CAS-IF	CAS1	CAS2	CAS3	CAS6	CSY1	CSY2	CSY3
59	A. orientalis NBRC 16606	1	TTTTCTGAGCTGCCTGTGCGGCAGTGAAG	28	8	CAS	CAS1	CAS2	CAS3
60	A. orientalis UBA5402	3	TTTTCTGAGCTGCCTGTGCGGCAGTGAAG	28	16	CAS	CAS1	CAS2	CAS3
	A. orientalis UBA5402		TTTTCTGAGCTGCCTGTGCGGCAGTGAAG	28	7	CAS	CAS1	CAS2	CAS3
	A. orientalis UBA5402		CTTCACTGCCGCACAGGCAGCTCAGAAA	28	9	CAS-IF	CAS1	CAS2	CAS3	CAS6	CSY1	CASY2	CSY3
61	A. orleanensis CCM 3610	0
62	A. orleanensis JCM 7639	0
63	A. orleanensis LMG 1583	0
64	A. orleanensis NBRC 13752	0
65	A. oryzifermentans dm	1	CGGTTCATCCCCGCGTGTGCGGGGAACAC	29	5	CAS-IE	CAS1	CAS2	CAS3	CAS5	CAS6	CAS7	CSE1	CSE2
66	A. oryzifermentans SLV-7	1	GTCGCTCCCCGTGCGGGGGCGTGGATAGAAAC	32	10	CAS-IC	CAS1	CAS2	CAS3	CAS4	CAS5	CAS7	CAS8
67	A. oryzoeni B6	1	CGGTTCATCCCCGCGTGTGCGGGGAACAC	29	32	CAS-IE	CAS1	CAS2	CAS3	CAS5	CAS6	CAS7	CSE1	CSE2
68	A. papayae JCM 25143	0
69	A. pasteurianus Ab3	0
70	A. pasteurianus AD	0
71	A. pasteurianus CICC 22518	0
72	A. pasteurianus SRCM101342	0
73	A. pasteurianus 386B	0
74	A. pasteurianus 3P3	0
75	A. pasteurianus BCRC 14118	0
76	A. pasteurianus BCRC14145	0
77	A. pasteurianus IFO 3191	0
78	A. pasteurianus IFO 3283-01	0
79	A. pasteurianus IFO 3283-01-42C	0
80	A. pasteurianus IFO 3283-03	0
81	A. pasteurianus IFO 3283-07	0
82	A. pasteurianus IFO 3283-12	0
83	A. pasteurianus IFO 3283-22	0
84	A. pasteurianus IFO 3283-26	0
85	A. pasteurianus IFO 3283-32	0
86	A. pasteurianus UBA5418	1	CGGTTCATCCCCGCGTGTGCGGGGAACAC	29	6	CAS-IA	CAS5
87	A. pasteurianus LMG 1262	0
88	A. pasteurianus NBRC 101655	0
89	A. pasteurianus NBRC 106471	0
90	A. pasteurianus NBRC 3188	1	CGGGAAAACCCCGCACTCGCGGGGAAGACG	30	12	CAS	CAS3
91	A. pasteurianus NBRC 3222	0
92	A. pasteurianus NBRC 3277	2	CCAGACCGCCGCATAGGCGGTTTAGAAA	28	26	CAS-IF	CAS1	CAS2	CAS3	CAS6	CSY1	CSY2	CSY3
			CGGTTCATCCCCGCGTGTGCGGGGAACAC	29	15	CAS-IE	CAS5	CAS6	CAS7	CSE1	CSE2
93	A. pasteurianus NBRC 3278	2	CCAGACCGCCGCATAGGCGGTTTAGAAA	28	26	CAS-IF	CAS1	CAS2	CAS3	CAS6	CSY1	CSY2	CSY3
			CCGGTCAAACCACGCCCAAGCGGGGAAGAC	29	15	CAS-IE	CAS5	CAS6	CAS7	CSE1	CSE2
94	A. pasteurianus NBRC 3279	1	CGGTTCATCCCCGCGTGTGCGGGGAACAC	29	23	CAS-IE	CAS1	CAS2	CAS5	CAS6	CAS7	CSE1	CSE2
95	A. pasteurianus NBRC 3280	2	TTTCTAAACCGCCTATGCGGCGGTGTGG	28	26	CAS-IF	CAS1	CAS2	CAS3	CAS6	CSY1	CSY2	CSY3
			CCGGTCAAACCACGCCCAAGCGGGGAAGAC	29	15	CAS-IE	CAS5	CAS6	CAS7	CSE1	CSE2
96	A. pasteurianus NBRC 3284	1	GTGTTCCCCGCACACGCGGGGATGAACCG	29	23	CAS-IE	CAS1	CAS2	CAS5	CAS6	CAS7	CSE1	CSE2
97	A. pasteurianus NBRC 3299	0
98	A. pasteurianus RSV-4	0
99	A. pasteurianus SRCM100623	1	GTGTTCCCCGCACACGCGGGGATGAACCG	29	33	CAS-IE	CAS1	CAS2	CAS5	CAS6	CAS7	CSE1	CSE2
100	A. pasteurianus SRCM101468	0
101	A. peroxydans ATCC 12874	1	GTGTTCCCCGCCCGCGCGGGGATGAACCG	29	5	CAS	CAS1	CAS2	CAS3
102	A. peroxydans LMG 1635	1	GTGTTCCCCGCCCGCGCGGGGATGAACCG	29	5	CAS	CAS1	CAS2	CAS3
103	A. peroxydans NBRC 13755	1	CGATTCATCCCCGCGTGGGCGAGGAACAC	29	5	CAS	CAS1	CAS2	CAS3
104	A. persici TMW2.1084	0
105	A. persici Ai	1	GTCGCCTCCCGTGCGGGGGCGTGGATAGAAAC	32	16	CAS	CAS1	CAS2	CAS3
106	A. persici Dm-46	2	ATCTTTATCCACGCCTCTGCACGGGAGGCGAC	32	17	CAS	CAS1	CAS2	CAS3
	A. persici Dm-46		GTTTTTATCCACACTCCCGCACGGGGAGCGAC	32	18	CAS-IC	CAS1	CAS5	CAS7	CAS8
107	A. persici Dm-48	1	GTCGCCTCCCGTGCGGGGGCGTGGATAGAAAC	32	19	CAS	CAS1	CAS2	CAS3
108	A. persici Dm-49	2	GCAGCCTCCCGTGCGGGGGCGTGGATAGAAACG	33	7	CAS	CAS1	CAS2	CAS3
109	A. persici DmL_053	1	ATCTTTATCCACGCCTCTGCACAGGAGGCGAC	32	16	CAS	CAS1	CAS2	CAS3
110	A. persici JCM 25330	2	GTCGCCTCCCGTGCGGGGGCGTGGATAGAAAC	32	5	CAS	CAS1	CAS2	CAS3
	A. persici JCM 25330		GTTTTTATCCACGCTCCCGCACGGGGAGCGAC	32	11	CAS-IC	CAS1	CAS5	CAS7	CAS8
111	A. pomorum BDGP5	1	GTTTCTATCCACGCTCCCGCACGGGGAGCGAC	32	31	CAS-IC	CAS1	CAS2	CAS3	CAS4	CAS5	CAS7	CAS8
112	A. pomorum SH	2	GTGTTCCCCGCACACGCGGGGATGAACCG	29	12	CAS-IE	CAS1	CAS2	CAS3	CAS5	CAS6	CAS7	CSE1	CSE2
	A. pomorum SH		GTGTTCCCCGCACACGCGGGGATGAACCG	29	5	CAS-IE	CAS1	CAS2	CAS3	CSE1
113	A. pomorum CS_004_W120	1	GTTTCTATCCACGCTCCCGCACGGGGAGCGAC	32	19	CAS-IC	CAS1	CAS2	CAS3	CAS4	CAS5	CAS7	CAS8
114	A. pomorum CS_004_W121	1	GTCGCTCCCCGTGCGGGAGCGTGGATAGAAAC	32	19	CAS-IC	CAS1	CAS2	CAS3	CAS4	CAS5	CAS7	CAS8
115	A. pomorum CS_004_W122	1	GTCGCTCCCCGTGCGGGAGCGTGGATAGAAAC	32	19	CAS-IC	CAS1	CAS2	CAS3	CAS4	CAS5	CAS7	CAS8
116	A. pomorum DM001	1	GTTCTATCCACGCTCCCGCACGGGGAGCGAC	32	13	CAS-IC	CAS1	CAS2	CAS3	CAS4	CAS5	CAS7	CAS8
117	A. pomorum DmCS_004	1	GTCGCTCCCCGTGCGGGAGCGTGGATAGAAAC	32	14	CAS-IC	CAS1	CAS5	CAS7	CAS8
118	A. pomorum LHT 2458	2	CGGTTAACCCCCGCATACGCGGGG	24	14	CAS	CAS1	CAS2	CAS3
	A. pomorum LHT 2458		TTTCTAAACCGCCTATGCGGCGGTGATG	28	17	CAS-IF	CAS1	CAS2	CAS3	CAS6	CSY1	CSY2	CSY3
119	A. sacchari TBRC 11175	0
120	A. senegalensis 108B	0
121	A. senegalensis A3	2	ACGTTCATCCGCGCGCGTGTGCGGGGAAC	29	10	CAS-IE	CAS1	CAS2	CAS3	CAS5	CAS6	CAS7	CSE1	CSE2
	A. senegalensis A3		CGGTTTATCCCCGCGTGTGCGGGGAACAC	29	13	CAS	CAS2	CAS3
122	A. senegalensis DmL_050	0
123	A. senegalensis LMG 23690	0
124	A. sicerae LMG 1531	1	TGGTTCATCCCCACGCAGGCGGGGAACAC	29	11	CAS-IE	CAS1	CAS2	CAS5	CAS6	CAS7	CSE1	CSE2	CSE3
125	A. suratthaniensis TBRC 1719	0
126	A. syzygii 9H-2	0
127	A. syzygii K03D05	0
128	A. syzygii KR-1	1	GTTTCTATCCACGCTCCCGCACGGGGAGCGAC	32	10	CAS-IC	CAS1	CAS2	CAS3	CAS4	CAS5	CAS7	CAS8
129	A. syzygii KR-2	1	GTTCTATCCACGCTCCCGCACGGGGAGCGAC	32	10	CAS-IC	CAS1	CAS2	CAS3	CAS4	CAS	CAS7	CAS8
130	A. syzygii NBRC 16604	0
131	A. syzygii UBA5801	0
132	A. syzygii UBA5806	0
133	A. thailandicus Dm-29	1	GCTCCCCGCCGGGTAGGCGGCTGAGAGA	28	14	CAS-IF	CAS1	CAS2	CAS3	CSY2
134	A. thailandicus Dm-59	0
135	A. thailandicus Dm-60	0
136	A. thailandicus Dm-72	0
137	A. thailandicus LMG 30826	0
138	A. tropicalis BDGP1	0
139	A. tropicalis CS_006_W138	2	GGTCGCTCCCCGTGCGGGAGCGTGGATAGAAAC	33	20	CAS	CAS3
	A. tropicalis CS_006_W138		GTTCTATCCACGCTCCCGCACGGGGAGCGAC	32	10	CAS-IC	CAS1	CAS5	CAS7	CAS8
140	A. tropicalis CS_006_W139	2	GGTCGCTCCCCGTGCGGGAGCGTGGATAGAAAC	33	20	CAS	CAS1	CAS2	CAS3
	A. tropicalis CS_006_W139		GTCGCTCCCCGTGCGGGAGCGTGGATAGAAAC	32	10	CAS-IC	CAS1	CAS5	CAS7	CAS8
141	A. tropicalis DmCS_006	2	GGTCGCTCCCCGTGCGGGAGCGTGGATAGAAAC	33	20	CAS	CAS1	CAS2	CAS3
	A. tropicalis DmCS_006		GTCGCTCCCCGTGCGGGAGCGTGGATAGAAAC	32	10	CAS-IC	CAS1	CAS5	CAS7	CAS8
142	A. tropicalis DmPark25_167	2	GTCGCTCCCCGTGCGGGAGCGTGGATAGAAAC	32	9	CAS	CAS2	CAS3	CAS4
			GGTCGCTCCCCGTGCGGGAGCGTGGATAGAAAC	33	21	CAS-IC	CAS1	CAS5	CAS7	CAS8
143	A. tropicalis DmW_042	2	GTCGCTCCCCGTGCGGGAGCGTGGATAGAAAC	32	5	CAS-IC	CAS1	CAS2	CAS3	CAS4	CAS5	CAS7	CAS8
	A. tropicalis DmW_042		GTCGCTCCCCGTGCGGGAGCGTGGATAGAAAC	32	10	CAS	CAS1	CAS2	CAS3
144	A. tropicalis LMG 1663	3	TACGCTCCCCGTGCGGGAGCGTGGATAGAAAC	32	11	CAS	CAS1	CAS2	CAS3
	A. tropicalis LMG 1663		GTTCTATCCACGCTCCCGCACGGGGAGCGAC	32	11	CAS	CAS1	CAS2	CAS3
	A. tropicalis LMG 1663		ATTTCTACCCACGCCCCCCCACACGGGGAGCG	32	25	CAS-IC	CAS1	CAS5	CAS7	CAS8
145	A. tropicalis LMG 19825	3	GTTCTATCCACACTCCCGCACGGGGAGCGAC	32	15	CAS	CAS1	CAS2	CAS3
	A. tropicalis LMG 19825		GTCGCTCCCCGTGCGGGAGCGTGGATAGAAAC	32	27	CAS	CAS1	CAS2	CAS3
	A. tropicalis LMG 19825		GTTTCTATCCACGCTCCCGCACGGGGAGCGAC	32	17	CAS-IC	CAS1	CAS5	CAS7	CAS8
146	A. tropicalis NBRC 101654	0
147	A. tropicalis NBRC 16470-1	3	GTCGCTCCCCGTGCGGGAGCGTGGATAGAAAC	32	17	CAS	CAS2	CAS3	CAS4
	A. tropicalis NBRC 16470-1		GTCGCTCCCCGTGCGGGAGCGTGGATAGAAAC	32	14	CAS-IC	CAS1	CAS5	CAS7	CAS8
	A. tropicalis NBRC 16470-1		GTTCTATCCACGCTCCCGCACGGGGAGCGAC	32	27	CAS	CAS1	CAS2	CAS3
148	A. tropicalis NBRC 16470-2	3	GTTCTATCCACGCTCCCGCACGGGGAGCGAC	32	17	CAS	CAS3
	A. tropicalis NBRC 16470-2		GTCGCTCCCCGTGCGGGAGCGTGGATAGAAAC	32	15	CAS-IC	CAS1	CAS5	CAS7	CAS8
	A. tropicalis NBRC 16470-2		GTTCTATCCACGCTCCCGCACGGGGAGCGAC	32	27	CAS	CAS1	CAS2	CAS3
