# Supplementary material for: Comprehensive deciphering prophages in genus Acetobacter on the ecology, genomic features, toxin–antitoxin system, and linkage with CRISPR-Cas system
Source: Front Microbiol. 2022 Aug 2;13:951030. doi: 10.3389/fmicb.2022.951030 (PMC9379143; doi:10.3389/fmicb.2022.951030)
Supplement: Supplementary file 7 [file Table_6.XLSX]

## Sheet: Sheet1
Table S6. The spacers prediction data for prophages and their host Acetobacter genomes
NO.	Strain	Spacer ID	Prophage ID	Identity(%)	Alignment Length	Mismatches	Gap Openings	Spacer. Start	Spacer. End	Prophage. Start	Prophage. End	E-value	Bit Score
1	A. aceti	22	phiSRCM101342-5	96.875	32	1	0	1	32	8787	8756	1.95e-09	56
2	A. aceti	28	phiAb3-4	96.97	33	0	1	1	33	11274	11305	1.27e-07	50.1
3	A. aceti	29	phiAb3-4	96.875	32	1	0	1	32	12231	12262	1.95e-09	56
4	A. aceti	29	phiSRCM101447-1	93.75	32	2	0	1	32	7282	7313	4.76e-07	48.1
5	A. aceti	29	phiNBRC3299-2	93.75	32	2	0	1	32	6975	6944	4.76e-07	48.1
6	A. aceti	29	phiNBRC3299-1	93.75	32	2	0	1	32	7832	7801	4.76e-07	48.1
7	A. aceti	29	phiLMG1591-1	93.75	32	2	0	1	32	14002	14033	4.76e-07	48.1
8	A. aceti	29	phiLMG1590-3	93.75	32	2	0	1	32	6108	6139	4.76e-07	48.1
9	A. aceti	29	phiLMG1590-2	93.75	32	2	0	1	32	36564	36595	4.76e-07	48.1
10	A. aceti	29	phiCICC22518-1	93.75	32	2	0	1	32	18720	18689	4.76e-07	48.1
11	A. aceti	29	phiBCRC14118-2	93.75	32	2	0	1	32	6974	6943	4.76e-07	48.1
12	A. aceti	29	phiBCRC14118-1	93.75	32	2	0	1	32	7829	7798	4.76e-07	48.1
13	A. aceti	31	phiSRCM101447-1	100	32	0	0	1	32	7772	7803	8e-12	63.9
14	A. aceti	31	phiNBRC3299-2	100	32	0	0	1	32	6485	6454	8e-12	63.9
15	A. aceti	31	phiNBRC3299-1	100	32	0	0	1	32	7342	7311	8e-12	63.9
16	A. aceti	31	phiLMG1591-1	100	32	0	0	1	32	14492	14523	8e-12	63.9
17	A. aceti	31	phiLMG1590-3	100	32	0	0	1	32	6598	6629	8e-12	63.9
18	A. aceti	31	phiLMG1590-2	100	32	0	0	1	32	37054	37085	8e-12	63.9
19	A. aceti	31	phiCICC22518-1	100	32	0	0	1	32	18230	18199	8e-12	63.9
20	A. aceti	31	phiBCRC14118-2	100	32	0	0	1	32	6484	6453	8e-12	63.9
21	A. aceti	31	phiBCRC14118-1	100	32	0	0	1	32	7339	7308	8e-12	63.9
22	A. aceti	31	phiAb3-4	100	32	0	0	1	32	12721	12752	8e-12	63.9
23	A. aceti	33	phiSRCM101447-2	96.875	32	1	0	1	32	12359	12328	1.95e-09	56
24	A. aceti	33	phiNBRC3299-2	96.875	32	1	0	1	32	951	982	1.95e-09	56
25	A. aceti	33	phiNBRC3299-1	96.875	32	1	0	1	32	1808	1839	1.95e-09	56
26	A. aceti	33	phiLMG1591-1	96.875	32	1	0	1	32	20026	19995	1.95e-09	56
27	A. aceti	33	phiCICC22518-1	96.875	32	1	0	1	32	12697	12728	1.95e-09	56
28	A. aceti	33	phiBCRC14118-2	96.875	32	1	0	1	32	951	982	1.95e-09	56
29	A. aceti	33	phiBCRC14118-1	96.875	32	1	0	1	32	1806	1837	1.95e-09	56
30	A. aceti	33	phiLMG1590-3	96.774	31	1	0	1	31	12131	12101	7.71e-09	54
31	A. aceti	33	phiAb3-4	93.75	32	2	0	1	32	18255	18224	4.76e-07	48.1
32	A. aceti	40	phiNBRC3281-1	93.75	32	2	0	1	32	18363	18394	4.76e-07	48.1
33	A. aceti	40	phiJCM20276-2	93.75	32	2	0	1	32	18364	18395	4.76e-07	48.1
34	A. aceti	40	phiTMW2.1153-2	100	22	0	0	1	22	13752	13731	7.43e-06	44.1
35	A. aceti	40	phiTMW2.1153-1	100	22	0	0	1	22	32364	32343	7.43e-06	44.1
36	A. aceti	76	phiNBRC3281-1	100	30	0	0	1	30	18426	18397	1.18e-10	60
37	A. aceti	76	phiJCM20276-2	100	30	0	0	1	30	18427	18398	1.18e-10	60
38	A. aceti	98	phiNBRC3281-1	96.875	32	1	0	1	32	18363	18394	1.95e-09	56
39	A. aceti	98	phiJCM20276-2	96.875	32	1	0	1	32	18364	18395	1.95e-09	56
40	A. aceti	98	phiTMW2.1153-2	93.75	32	2	0	1	32	13752	13721	4.76e-07	48.1
41	A. aceti	98	phiTMW2.1153-1	93.75	32	2	0	1	32	32364	32333	4.76e-07	48.1
42	A. aceti	130	phiNBRC3281-1	93.75	32	2	0	1	32	18363	18394	4.76e-07	48.1
43	A. aceti	130	phiJCM20276-2	93.75	32	2	0	1	32	18364	18395	4.76e-07	48.1
44	A. aceti	130	phiTMW2.1153-2	100	22	0	0	1	22	13752	13731	7.43e-06	44.1
45	A. aceti	130	phiTMW2.1153-1	100	22	0	0	1	22	32364	32343	7.43e-06	44.1
46	A. aceti	166	phiNBRC3281-1	100	30	0	0	1	30	18426	18397	1.18e-10	60
47	A. aceti	166	phiJCM20276-2	100	30	0	0	1	30	18427	18398	1.18e-10	60
48	A. aceti	174	phiNBRC3281-1	93.75	32	2	0	1	32	18363	18394	4.76e-07	48.1
49	A. aceti	174	phiJCM20276-2	93.75	32	2	0	1	32	18364	18395	4.76e-07	48.1
50	A. aceti	174	phiTMW2.1153-2	100	22	0	0	1	22	13752	13731	7.43e-06	44.1
51	A. aceti	174	phiTMW2.1153-1	100	22	0	0	1	22	32364	32343	7.43e-06	44.1
52	A. aceti	176	phiNBRC3281-1	100	30	0	0	1	30	18397	18426	1.18e-10	60
53	A. aceti	176	phiJCM20276-2	100	30	0	0	1	30	18398	18427	1.18e-10	60
54	A. aceti	213	phiNBRC3281-1	100	30	0	0	1	30	18397	18426	1.18e-10	60
55	A. aceti	213	phiJCM20276-2	100	30	0	0	1	30	18398	18427	1.18e-10	60
56	A. aceti	249	phiNBRC3281-1	93.75	32	2	0	1	32	18394	18363	4.76e-07	48.1
57	A. aceti	249	phiJCM20276-2	93.75	32	2	0	1	32	18395	18364	4.76e-07	48.1
58	A. aceti	249	phiTMW2.1153-2	100	22	0	0	11	32	13731	13752	7.43e-06	44.1
59	A. aceti	249	phiTMW2.1153-1	100	22	0	0	11	32	32343	32364	7.43e-06	44.1
60	A. aceti	300	phiNBRC3281-1	96.875	32	1	0	1	32	18363	18394	1.95e-09	56
61	A. aceti	300	phiJCM20276-2	96.875	32	1	0	1	32	18364	18395	1.95e-09	56
62	A. aceti	300	phiTMW2.1153-2	93.75	32	2	0	1	32	13752	13721	4.76e-07	48.1
63	A. aceti	300	phiTMW2.1153-1	93.75	32	2	0	1	32	32364	32333	4.76e-07	48.1
64	A. aceti	302	phiNBRC3281-1	100	30	0	0	1	30	18397	18426	1.18e-10	60
65	A. aceti	302	phiJCM20276-2	100	30	0	0	1	30	18398	18427	1.18e-10	60
66	A. aceti	344	phiNBRC3281-1	93.75	32	2	0	1	32	18363	18394	4.76e-07	48.1
67	A. aceti	344	phiJCM20276-2	93.75	32	2	0	1	32	18364	18395	4.76e-07	48.1
68	A. aceti	344	phiTMW2.1153-2	100	22	0	0	1	22	13752	13731	7.43e-06	44.1
69	A. aceti	344	phiTMW2.1153-1	100	22	0	0	1	22	32364	32343	7.43e-06	44.1
70	A. cibinongensis	32	phiDmW_048-2	100	32	0	0	1	32	2195	2226	8e-12	63.9
71	A. cibinongensis	32	phiUBA5402-3	100	28	0	0	5	32	6272	6299	1.95e-09	56
72	A. cibinongensis	32	phiLMG23848T-3	100	28	0	0	5	32	7412	7439	1.95e-09	56
73	A. cibinongensis	32	phiLMG23848-1	100	28	0	0	5	32	13226	13253	1.95e-09	56
74	A. cibinongensis	32	phiLMG1663-1	100	28	0	0	5	32	14202	14229	1.95e-09	56
75	A. cibinongensis	32	phiDm-49-1	100	28	0	0	5	32	3033	3060	1.95e-09	56
76	A. cibinongensis	32	phiDm-38-1	100	28	0	0	5	32	6202	6229	1.95e-09	56
77	A. cibinongensis	32	phiDsW_057-1	93.75	32	2	0	1	32	9104	9135	4.76e-07	48.1
78	A. cibinongensis	32	phi21F-2-1	96.429	28	1	0	5	32	2148	2175	4.76e-07	48.1
79	A. cibinongensis	32	phiK03D05-5	96.296	27	1	0	6	32	3491	3517	1.88e-06	46.1
80	A. cibinongensis	32	phiSH-7	96.154	26	1	0	7	32	2346	2371	7.43e-06	44.1
81	A. cibinongensis	32	phiSH-6	96.154	26	1	0	7	32	3667	3692	7.43e-06	44.1
82	A. cibinongensis	32	phidm-2	96.154	26	1	0	7	32	2346	2371	7.43e-06	44.1
83	A. cibinongensis	32	phidm-1	96.154	26	1	0	7	32	3667	3692	7.43e-06	44.1
84	A. indonesiensis	5	phiDsW_057-3	100	26	0	0	5	30	4036	4011	2.88e-08	52
85	A. indonesiensis	5	phiDsW_057-2	100	26	0	0	5	30	20732	20707	2.88e-08	52
86	A. indonesiensis	5	phiLMG23690-1	96.154	26	1	0	5	30	8399	8374	7.01e-06	44.1
87	A. indonesiensis	5	phiLMG1608-3	96.154	26	1	0	5	30	1326	1301	7.01e-06	44.1
88	A. indonesiensis	5	phiCECT7742-1	96.154	26	1	0	5	30	10429	10454	7.01e-06	44.1
89	A. indonesiensis	19	phiK03D05-5	96.875	32	1	0	1	32	3064	3033	1.95e-09	56
90	A. indonesiensis	19	phiBDGP1-7	100	26	0	0	1	26	15112	15137	3.05e-08	52
91	A. indonesiensis	19	phiBDGP1-6	100	26	0	0	1	26	40903	40928	3.05e-08	52
92	A. indonesiensis	19	phiLMG1608-2	96.552	29	1	0	1	29	7989	7961	1.2e-07	50.1
93	A. indonesiensis	19	phiDsW_057-1	100	24	0	0	1	24	8691	8668	4.76e-07	48.1
94	A. indonesiensis	19	phiDmCS_006-3	96.296	27	1	0	6	32	6640	6614	1.88e-06	46.1
95	A. indonesiensis	19	phiDmCS_006-2	96.296	27	1	0	6	32	15228	15202	1.88e-06	46.1
96	A. indonesiensis	19	phiCS_006_W139-4	96.296	27	1	0	6	32	7130	7156	1.88e-06	46.1
97	A. indonesiensis	19	phiCS_006_W138-2	96.296	27	1	0	6	32	7130	7156	1.88e-06	46.1
98	A. indonesiensis	23	phi21F-2-1	100	32	0	0	1	32	1554	1585	8e-12	63.9
99	A. indonesiensis	23	phiSH-7	100	30	0	0	1	30	1768	1797	1.25e-10	60
100	A. indonesiensis	23	phiSH-6	100	30	0	0	1	30	3089	3118	1.25e-10	60
101	A. indonesiensis	23	phidm-2	100	30	0	0	1	30	1768	1797	1.25e-10	60
102	A. indonesiensis	23	phidm-1	100	30	0	0	1	30	3089	3118	1.25e-10	60
103	A. indonesiensis	23	phiLMG23848T-3	96.875	32	1	0	1	32	7096	7127	1.95e-09	56
104	A. indonesiensis	23	phiLMG23848-1	96.875	32	1	0	1	32	12910	12941	1.95e-09	56
105	A. indonesiensis	23	phiLMG1663-1	100	28	0	0	1	28	13905	13932	1.95e-09	56
106	A. indonesiensis	23	phiDmCS_006-3	100	28	0	0	1	28	6487	6514	1.95e-09	56
107	A. indonesiensis	23	phiDmCS_006-2	100	28	0	0	1	28	15075	15102	1.95e-09	56
108	A. indonesiensis	23	phiCS_006_W139-4	100	28	0	0	1	28	7283	7256	1.95e-09	56
109	A. indonesiensis	23	phiCS_006_W138-2	100	28	0	0	1	28	7283	7256	1.95e-09	56
110	A. indonesiensis	23	phiSLV-7-7	96.667	30	1	0	1	30	23119	23090	3.05e-08	52
111	A. indonesiensis	23	phiK03D05-5	100	24	0	0	1	24	2900	2923	4.76e-07	48.1
112	A. indonesiensis	23	phiBDGP1-7	96.429	28	1	0	1	28	15324	15297	4.76e-07	48.1
113	A. indonesiensis	23	phiBDGP1-6	96.429	28	1	0	1	28	41115	41088	4.76e-07	48.1
114	A. indonesiensis	23	phiDSM4491-2	93.333	30	2	0	1	30	9357	9386	7.43e-06	44.1
115	A. indonesiensis	23	phiDmW_048-2	100	22	0	0	9	30	1601	1622	7.43e-06	44.1
116	A. indonesiensis	23	phiDm-49-1	100	22	0	0	1	22	2530	2551	7.43e-06	44.1
117	A. indonesiensis	23	phiDm-38-1	100	22	0	0	9	30	5596	5617	7.43e-06	44.1
118	A. indonesiensis	23	phiLMG1617-2	93.333	30	2	0	1	30	6096	6067	7.43e-06	44.1
119	A. indonesiensis	28	phiDsW_057-3	96.774	31	1	0	2	32	4011	4041	7.71e-09	54
120	A. indonesiensis	28	phiDsW_057-2	96.774	31	1	0	2	32	20707	20737	7.71e-09	54
121	A. indonesiensis	28	phiLMG23690-1	93.548	31	2	0	2	32	8374	8404	1.88e-06	46.1
122	A. indonesiensis	28	phiLMG1608-3	93.548	31	2	0	2	32	1301	1331	1.88e-06	46.1
123	A. indonesiensis	28	phiCECT7742-1	93.548	31	2	0	2	32	10454	10424	1.88e-06	46.1
124	A. indonesiensis	43	phiDsW_057-3	100	26	0	0	2	27	4011	4036	2.88e-08	52
125	A. indonesiensis	43	phiDsW_057-2	100	26	0	0	2	27	20707	20732	2.88e-08	52
126	A. indonesiensis	43	phiLMG23690-1	96.154	26	1	0	2	27	8374	8399	7.01e-06	44.1
127	A. indonesiensis	43	phiLMG1608-3	96.154	26	1	0	2	27	1301	1326	7.01e-06	44.1
128	A. indonesiensis	43	phiCECT7742-1	96.154	26	1	0	2	27	10454	10429	7.01e-06	44.1
129	A. orientalis	8	phiLMG23690-2	96.875	32	1	0	1	32	1615	1646	1.95e-09	56
130	A. orientalis	8	phiK03D05-5	96.875	32	1	0	1	32	5317	5348	1.95e-09	56
131	A. orientalis	8	phiLMG23848T-3	100	25	0	0	1	25	9062	9086	1.2e-07	50.1
132	A. orientalis	8	phiLMG23848-1	100	25	0	0	1	25	14876	14900	1.2e-07	50.1
133	A. orientalis	8	phiBDGP1-7	100	25	0	0	1	25	12230	12206	1.2e-07	50.1
134	A. orientalis	8	phiBDGP1-6	100	25	0	0	1	25	38021	37997	1.2e-07	50.1
135	A. orientalis	8	phiLMG1590-4	93.75	32	2	0	1	32	6661	6630	4.76e-07	48.1
136	A. orientalis	8	phiLMG1590-3	93.75	32	2	0	1	32	26820	26789	4.76e-07	48.1
137	A. orientalis	8	phiDm-38-1	93.75	32	2	0	1	32	8126	8157	4.76e-07	48.1
138	A. orientalis	9	phiLMG23690-2	96.875	32	1	0	1	32	1646	1615	1.95e-09	56
139	A. orientalis	9	phiK03D05-5	96.875	32	1	0	1	32	5348	5317	1.95e-09	56
140	A. orientalis	9	phiLMG23848T-3	100	25	0	0	8	32	9086	9062	1.2e-07	50.1
141	A. orientalis	9	phiLMG23848-1	100	25	0	0	8	32	14900	14876	1.2e-07	50.1
142	A. orientalis	9	phiBDGP1-7	100	25	0	0	8	32	12206	12230	1.2e-07	50.1
143	A. orientalis	9	phiBDGP1-6	100	25	0	0	8	32	37997	38021	1.2e-07	50.1
144	A. orientalis	9	phiLMG1590-4	93.75	32	2	0	1	32	6630	6661	4.76e-07	48.1
145	A. orientalis	9	phiLMG1590-3	93.75	32	2	0	1	32	26789	26820	4.76e-07	48.1
146	A. orientalis	9	phiDm-38-1	93.75	32	2	0	1	32	8157	8126	4.76e-07	48.1
147	A. orientalis	21	phiDm-55-1	100	32	0	0	1	32	18178	18209	8e-12	63.9
148	A. orientalis	24	phiDm-55-1	93.333	30	2	0	1	30	15394	15365	7.43e-06	44.1
149	A. orientalis	39	phiUBA5402-3	100	32	0	0	1	32	1236	1205	8e-12	63.9
150	A. orientalis	41	phiUBA5402-3	100	32	0	0	1	32	1176	1145	8e-12	63.9
151	A. orientalis	42	phiUBA5402-3	100	32	0	0	1	32	1116	1085	8e-12	63.9
152	A. orientalis	44	phiUBA5402-3	100	32	0	0	1	32	1056	1025	8e-12	63.9
153	A. orientalis	45	phiUBA5402-3	100	32	0	0	1	32	996	965	8e-12	63.9
154	A. orientalis	46	phiUBA5402-3	100	32	0	0	1	32	936	905	8e-12	63.9
155	A. orientalis	65	phiLMG23690-2	96.875	32	1	0	1	32	1646	1615	1.95e-09	56
156	A. orientalis	65	phiK03D05-5	96.875	32	1	0	1	32	5348	5317	1.95e-09	56
157	A. orientalis	65	phiLMG23848T-3	100	25	0	0	8	32	9086	9062	1.2e-07	50.1
158	A. orientalis	65	phiLMG23848-1	100	25	0	0	8	32	14900	14876	1.2e-07	50.1
159	A. orientalis	65	phiBDGP1-7	100	25	0	0	8	32	12206	12230	1.2e-07	50.1
160	A. orientalis	65	phiBDGP1-6	100	25	0	0	8	32	37997	38021	1.2e-07	50.1
161	A. orientalis	65	phiLMG1590-4	93.75	32	2	0	1	32	6630	6661	4.76e-07	48.1
162	A. orientalis	65	phiLMG1590-3	93.75	32	2	0	1	32	26789	26820	4.76e-07	48.1
163	A. orientalis	65	phiDm-38-1	93.75	32	2	0	1	32	8157	8126	4.76e-07	48.1
164	A. orientalis	71	phiLMG23690-2	96.875	32	1	0	1	32	1646	1615	1.95e-09	56
165	A. orientalis	71	phiK03D05-5	96.875	32	1	0	1	32	5348	5317	1.95e-09	56
166	A. orientalis	71	phiLMG23848T-3	100	25	0	0	8	32	9086	9062	1.2e-07	50.1
167	A. orientalis	71	phiLMG23848-1	100	25	0	0	8	32	14900	14876	1.2e-07	50.1
168	A. orientalis	71	phiBDGP1-7	100	25	0	0	8	32	12206	12230	1.2e-07	50.1
169	A. orientalis	71	phiBDGP1-6	100	25	0	0	8	32	37997	38021	1.2e-07	50.1
170	A. orientalis	71	phiLMG1590-4	93.75	32	2	0	1	32	6630	6661	4.76e-07	48.1
171	A. orientalis	71	phiLMG1590-3	93.75	32	2	0	1	32	26789	26820	4.76e-07	48.1
172	A. orientalis	71	phiDm-38-1	93.75	32	2	0	1	32	8157	8126	4.76e-07	48.1
173	A. orientalis	79	phiLMG23690-2	96.875	32	1	0	1	32	1646	1615	1.95e-09	56
174	A. orientalis	79	phiK03D05-5	96.875	32	1	0	1	32	5348	5317	1.95e-09	56
175	A. orientalis	79	phiLMG23848T-3	100	25	0	0	8	32	9086	9062	1.2e-07	50.1
176	A. orientalis	79	phiLMG23848-1	100	25	0	0	8	32	14900	14876	1.2e-07	50.1
177	A. orientalis	79	phiBDGP1-7	100	25	0	0	8	32	12206	12230	1.2e-07	50.1
178	A. orientalis	79	phiBDGP1-6	100	25	0	0	8	32	37997	38021	1.2e-07	50.1
179	A. orientalis	79	phiLMG1590-4	93.75	32	2	0	1	32	6630	6661	4.76e-07	48.1
180	A. orientalis	79	phiLMG1590-3	93.75	32	2	0	1	32	26789	26820	4.76e-07	48.1
181	A. orientalis	79	phiDm-38-1	93.75	32	2	0	1	32	8157	8126	4.76e-07	48.1
182	A. orientalis	84	phiDmW_048-2	100	32	0	0	1	32	3724	3693	8e-12	63.9
183	A. orientalis	84	phi21F-2-1	100	32	0	0	1	32	3551	3520	8e-12	63.9
184	A. orientalis	84	phiDm-49-1	96.875	32	1	0	1	32	4412	4381	1.95e-09	56
185	A. orientalis	84	phiOG2-1	96.552	29	1	0	1	29	3675	3647	1.2e-07	50.1
186	A. orientalis	84	phiKR-1	96.552	29	1	0	1	29	2298	2270	1.2e-07	50.1
187	A. orientalis	84	phiDm-38-1	96.552	29	1	0	1	29	7978	7950	1.2e-07	50.1
188	A. orientalis	84	phiDSM4491-2	93.548	31	2	0	2	32	9994	9964	1.88e-06	46.1
189	A. orientalis	84	phiLMG1617-2	93.548	31	2	0	2	32	5459	5489	1.88e-06	46.1
190	A. orientalis	84	phi3P3-2	100	23	0	0	10	32	2981	3003	1.88e-06	46.1
191	A. orientalis	102	phiUBA5402-3	100	32	0	0	1	32	725	756	8e-12	63.9
192	A. orientalis	103	phiUBA5402-3	96.97	33	0	1	1	33	785	816	1.27e-07	50.1
193	A. orientalis	104	phiUBA5402-3	100	31	0	0	1	31	845	875	3.16e-11	61.9
194	A. orientalis	105	phiUBA5402-3	100	32	0	0	1	32	905	936	8e-12	63.9
195	A. orientalis	106	phiUBA5402-3	100	32	0	0	1	32	965	996	8e-12	63.9
196	A. orientalis	107	phiUBA5402-3	100	32	0	0	1	32	1025	1056	8e-12	63.9
197	A. orientalis	108	phiUBA5402-3	100	32	0	0	1	32	1085	1116	8e-12	63.9
198	A. orientalis	109	phiUBA5402-3	100	32	0	0	1	32	1145	1176	8e-12	63.9
199	A. orientalis	110	phiUBA5402-3	100	32	0	0	1	32	1205	1236	8e-12	63.9
200	A. oryzifermentans	1	phiSRCM101468-7	100	32	0	0	1	32	159	190	8e-12	63.9
201	A. oryzifermentans	1	phiSRCM101468-6	100	32	0	0	1	32	24101	24132	8e-12	63.9
202	A. oryzifermentans	1	phiSRCM101468-1	100	32	0	0	1	32	11882	11851	8e-12	63.9
203	A. oryzifermentans	1	phiSRCM101342-1	100	32	0	0	1	32	9464	9433	8e-12	63.9
204	A. oryzifermentans	1	phiSH-2	100	32	0	0	1	32	10656	10687	8e-12	63.9
205	A. oryzifermentans	1	phiNBRC3299-3	100	32	0	0	1	32	25991	26022	8e-12	63.9
206	A. oryzifermentans	1	phidm-7	100	32	0	0	1	32	2274	2243	8e-12	63.9
207	A. oryzifermentans	1	phidm-4	100	32	0	0	1	32	15414	15445	8e-12	63.9
208	A. oryzifermentans	1	phiBCRC14118-3	100	32	0	0	1	32	10056	10025	8e-12	63.9
209	A. oryzifermentans	2	phiSLV-7-7	100	32	0	0	1	32	21446	21415	8e-12	63.9
210	A. oryzifermentans	2	phi21F-2-1	100	29	0	0	4	32	2934	2962	4.94e-10	58
211	A. oryzifermentans	2	phiSRCM101447-4	100	28	0	0	5	32	1571	1544	1.95e-09	56
212	A. oryzifermentans	2	phiSRCM101447-3	100	28	0	0	5	32	4792	4765	1.95e-09	56
213	A. oryzifermentans	2	phiLMG1663-1	100	28	0	0	5	32	15033	15060	1.95e-09	56
214	A. oryzifermentans	2	phiK03D05-5	100	28	0	0	5	32	4520	4547	1.95e-09	56
215	A. oryzifermentans	2	phiDSM4491-1	100	28	0	0	5	32	118	145	1.95e-09	56
216	A. oryzifermentans	2	phiDmCS_006-3	100	28	0	0	5	32	7592	7619	1.95e-09	56
217	A. oryzifermentans	2	phiDmCS_006-2	100	28	0	0	5	32	16180	16207	1.95e-09	56
218	A. oryzifermentans	2	phiCS_006_W139-4	100	28	0	0	5	32	6178	6151	1.95e-09	56
219	A. oryzifermentans	2	phiCS_006_W138-2	100	28	0	0	5	32	6178	6151	1.95e-09	56
220	A. oryzifermentans	2	phiBDGP1-7	100	28	0	0	5	32	13422	13395	1.95e-09	56
221	A. oryzifermentans	2	phiBDGP1-6	100	28	0	0	5	32	39213	39186	1.95e-09	56
222	A. oryzifermentans	2	phiB6-3	100	28	0	0	5	32	21916	21889	1.95e-09	56
223	A. oryzifermentans	2	phi386B-1	100	28	0	0	5	32	40557	40530	1.95e-09	56
224	A. oryzifermentans	2	phiCS_006_W139-2	100	27	0	0	5	31	17193	17167	7.71e-09	54
225	A. oryzifermentans	2	phiCS_006_W138-4	100	27	0	0	5	31	10717	10743	7.71e-09	54
226	A. oryzifermentans	2	phiAb3-5	96.552	29	1	0	4	32	44908	44880	1.2e-07	50.1
227	A. oryzifermentans	2	phiSRCM101342-6	100	24	0	0	9	32	2596	2619	4.76e-07	48.1
228	A. oryzifermentans	2	phiLMG23690-2	96.429	28	1	0	5	32	567	594	4.76e-07	48.1
229	A. oryzifermentans	2	phiDsW_057-1	96.429	28	1	0	5	32	9783	9810	4.76e-07	48.1
230	A. oryzifermentans	2	phiSRCM101342-4	100	22	0	0	11	32	18692	18713	7.43e-06	44.1
231	A. oryzifermentans	3	phidm-4	93.75	32	2	0	1	32	27587	27556	4.76e-07	48.1
232	A. oryzifermentans	3	phiSRCM101468-1	93.333	30	2	0	1	30	151	180	7.43e-06	44.1
233	A. oryzifermentans	4	phiDM001-2	100	32	0	0	1	32	2366	2397	8e-12	63.9
234	A. oryzifermentans	4	phiCS_004_W122-1	100	32	0	0	1	32	5633	5664	8e-12	63.9
235	A. oryzifermentans	4	phiCS_004_W121-2	100	32	0	0	1	32	5633	5664	8e-12	63.9
236	A. oryzifermentans	4	phiCS_004_W120-1	100	32	0	0	1	32	18845	18814	8e-12	63.9
237	A. oryzifermentans	4	phiNBRC3188-1	100	30	0	0	1	30	321	350	1.25e-10	60
238	A. oryzifermentans	4	phi1023-3	100	30	0	0	1	30	5711	5740	1.25e-10	60
239	A. oryzifermentans	4	phi3P3-4	100	30	0	0	1	30	8753	8782	1.25e-10	60
240	A. oryzifermentans	4	phi3P3-3	100	30	0	0	1	30	9145	9174	1.25e-10	60
241	A. oryzifermentans	4	phiSRCM101468-6	100	27	0	0	1	27	8041	8067	7.71e-09	54
242	A. oryzifermentans	4	phiSRCM101468-5	100	27	0	0	1	27	2473	2499	7.71e-09	54
243	A. oryzifermentans	4	phiSRCM101468-2	100	27	0	0	1	27	9231	9205	7.71e-09	54
244	A. oryzifermentans	4	phiSRCM101468-1	100	27	0	0	1	27	27708	27682	7.71e-09	54
245	A. oryzifermentans	4	phiNBRC3284-1	100	27	0	0	1	27	7953	7979	7.71e-09	54
246	A. oryzifermentans	4	phiNBRC3279-1	100	27	0	0	1	27	8440	8466	7.71e-09	54
247	A. oryzifermentans	4	phiIFO3283-32-2	100	27	0	0	1	27	8440	8466	7.71e-09	54
248	A. oryzifermentans	4	phiIFO3283-26-2	100	27	0	0	1	27	8440	8466	7.71e-09	54
249	A. oryzifermentans	4	phiIFO3283-22-2	100	27	0	0	1	27	8440	8466	7.71e-09	54
250	A. oryzifermentans	4	phiIFO3283-12-2	100	27	0	0	1	27	8440	8466	7.71e-09	54
251	A. oryzifermentans	4	phiIFO3283-07-2	100	27	0	0	1	27	8440	8466	7.71e-09	54
252	A. oryzifermentans	4	phiIFO3283-03-2	100	27	0	0	1	27	8440	8466	7.71e-09	54
253	A. oryzifermentans	4	phiIFO3283-01-42C-2	100	27	0	0	1	27	8440	8466	7.71e-09	54
254	A. oryzifermentans	4	phiIFO3283-01-2	100	27	0	0	1	27	8440	8466	7.71e-09	54
255	A. oryzifermentans	4	phiNBRC3299-3	96.667	30	1	0	1	30	9287	9316	3.05e-08	52
256	A. oryzifermentans	4	phiBCRC14118-3	96.667	30	1	0	1	30	26758	26729	3.05e-08	52
257	A. oryzifermentans	4	phiNBRC3222-1	100	24	0	0	4	27	5066	5089	4.76e-07	48.1
258	A. oryzifermentans	4	phiNBRC101655-2	100	24	0	0	4	27	7191	7214	4.76e-07	48.1
259	A. oryzifermentans	4	phiAD-1	100	24	0	0	4	27	1356	1379	4.76e-07	48.1
260	A. oryzifermentans	4	phiSRCM101342-1	96.296	27	1	0	1	27	25823	25797	1.88e-06	46.1
261	A. oryzifermentans	4	phiSRCM100623-4	100	22	0	0	9	30	12920	12899	7.43e-06	44.1
262	A. oryzifermentans	5	phiDM001-2	100	32	0	0	1	32	2821	2852	8e-12	63.9
263	A. oryzifermentans	5	phiCS_004_W122-1	100	32	0	0	1	32	6088	6119	8e-12	63.9
264	A. oryzifermentans	5	phiCS_004_W121-2	100	32	0	0	1	32	6088	6119	8e-12	63.9
265	A. oryzifermentans	5	phiCS_004_W120-1	100	32	0	0	1	32	18390	18359	8e-12	63.9
266	A. oryzifermentans	6	phiNBRC3284-1	94.118	34	2	0	1	34	1072	1039	3.38e-08	52
267	A. oryzifermentans	6	phiNBRC3279-1	94.118	34	2	0	1	34	1559	1526	3.38e-08	52
268	A. oryzifermentans	6	phiIFO3283-32-2	94.118	34	2	0	1	34	1559	1526	3.38e-08	52
269	A. oryzifermentans	6	phiIFO3283-26-2	94.118	34	2	0	1	34	1559	1526	3.38e-08	52
270	A. oryzifermentans	6	phiIFO3283-22-2	94.118	34	2	0	1	34	1559	1526	3.38e-08	52
271	A. oryzifermentans	6	phiIFO3283-12-2	94.118	34	2	0	1	34	1559	1526	3.38e-08	52
272	A. oryzifermentans	6	phiIFO3283-07-2	94.118	34	2	0	1	34	1559	1526	3.38e-08	52
273	A. oryzifermentans	6	phiIFO3283-03-2	94.118	34	2	0	1	34	1559	1526	3.38e-08	52
274	A. oryzifermentans	6	phiIFO3283-01-42C-2	94.118	34	2	0	1	34	1559	1526	3.38e-08	52
275	A. oryzifermentans	6	phiIFO3283-01-2	94.118	34	2	0	1	34	1559	1526	3.38e-08	52
276	A. oryzifermentans	6	phiNBRC101655-2	96.552	29	1	0	1	29	2467	2439	1.34e-07	50.1
277	A. oryzifermentans	6	phi1023-3	96.552	29	1	0	1	29	1400	1372	1.34e-07	50.1
278	A. oryzifermentans	6	phi3P3-4	96.552	29	1	0	1	29	3244	3216	1.34e-07	50.1
279	A. oryzifermentans	6	phi3P3-3	96.552	29	1	0	1	29	3636	3608	1.34e-07	50.1
280	A. oryzifermentans	6	phiNBRC3222-1	93.548	31	2	0	4	34	750	720	2.09e-06	46.1
281	A. oryzifermentans	9	phiSRCM101342-6	96.667	30	1	0	4	33	36607	36578	3.22e-08	52
282	A. oryzifermentans	9	phiNBRC3188-3	96.667	30	1	0	4	33	12682	12711	3.22e-08	52
283	A. oryzifermentans	9	phiAb3-5	93.333	30	2	0	4	33	12233	12262	7.84e-06	44.1
284	A. oryzifermentans	12	phiSRCM101468-7	100	26	0	0	1	26	2044	2019	3.22e-08	52
285	A. oryzifermentans	12	phiSRCM101468-6	100	26	0	0	1	26	25986	25961	3.22e-08	52
286	A. oryzifermentans	12	phiSRCM101468-1	100	26	0	0	1	26	9995	10020	3.22e-08	52
287	A. oryzifermentans	12	phiNBRC3299-3	100	26	0	0	1	26	27878	27853	3.22e-08	52
288	A. oryzifermentans	12	phiDM001-2	100	26	0	0	1	26	20681	20656	3.22e-08	52
289	A. oryzifermentans	12	phidm-4	100	26	0	0	1	26	17301	17276	3.22e-08	52
290	A. oryzifermentans	12	phiCS_004_W122-1	100	26	0	0	1	26	23948	23923	3.22e-08	52
291	A. oryzifermentans	12	phiCS_004_W121-2	100	26	0	0	1	26	23948	23923	3.22e-08	52
292	A. oryzifermentans	12	phiCS_004_W120-1	100	26	0	0	1	26	530	555	3.22e-08	52
293	A. oryzifermentans	12	phiBCRC14118-3	100	26	0	0	1	26	8169	8194	3.22e-08	52
294	A. oryzifermentans	12	phiSRCM101342-1	96.154	26	1	0	1	26	7577	7602	7.84e-06	44.1
295	A. oryzifermentans	12	phiSH-2	96.154	26	1	0	1	26	12543	12518	7.84e-06	44.1
296	A. oryzifermentans	12	phidm-7	96.154	26	1	0	1	26	387	412	7.84e-06	44.1
297	A. oryzifermentans	13	phi386B-1	97.143	35	1	0	1	35	40547	40513	3.87e-11	61.9
298	A. oryzifermentans	13	phiSRCM101342-6	97.059	34	1	0	1	34	2602	2635	1.53e-10	60
299	A. oryzifermentans	13	phiDSM4491-1	97.059	34	1	0	1	34	128	161	1.53e-10	60
300	A. oryzifermentans	13	phiDm-49-1	97.059	34	1	0	1	34	3785	3818	1.53e-10	60
301	A. oryzifermentans	13	phiSH-7	100	29	0	0	1	29	3251	3279	6.03e-10	58
302	A. oryzifermentans	13	phiSH-6	100	29	0	0	1	29	4572	4600	6.03e-10	58
303	A. oryzifermentans	13	phiLMG1583-1	100	29	0	0	1	29	10408	10380	6.03e-10	58
304	A. oryzifermentans	13	phiJCM7639-1	100	29	0	0	1	29	5367	5395	6.03e-10	58
305	A. oryzifermentans	13	phidm-2	100	29	0	0	1	29	3251	3279	6.03e-10	58
306	A. oryzifermentans	13	phidm-1	100	29	0	0	1	29	4572	4600	6.03e-10	58
307	A. oryzifermentans	13	phiCCM3610-1	100	29	0	0	1	29	5367	5395	6.03e-10	58
308	A. oryzifermentans	13	phiSRCM101342-4	100	26	0	0	1	26	18696	18721	3.72e-08	52
309	A. oryzifermentans	13	phiK03D05-5	94.118	34	2	0	1	34	4530	4563	3.72e-08	52
310	A. oryzifermentans	13	phiB6-3	100	25	0	0	1	25	21906	21882	1.47e-07	50.1
311	A. oryzifermentans	13	phi21F-2-1	100	25	0	0	1	25	2945	2969	1.47e-07	50.1
312	A. oryzifermentans	13	phiLMG23690-2	100	24	0	0	1	24	577	600	5.81e-07	48.1
313	A. oryzifermentans	13	phiDmW_048-2	100	23	0	0	1	23	3145	3167	2.3e-06	46.1
314	A. oryzoeni	1	phiSRCM101468-3	96.875	32	1	0	1	32	8166	8197	1.95e-09	56
315	A. oryzoeni	1	phiNBRC3280-4	96.875	32	1	0	1	32	9840	9871	1.95e-09	56
316	A. oryzoeni	1	phiNBRC3278-5	96.875	32	1	0	1	32	8149	8180	1.95e-09	56
317	A. oryzoeni	1	phiNBRC3277-3	96.875	32	1	0	1	32	9840	9871	1.95e-09	56
318	A. oryzoeni	5	phiNBRC3188-2	100	32	0	0	1	32	5988	5957	8e-12	63.9
319	A. oryzoeni	5	phiNBRC3188-1	100	32	0	0	1	32	18879	18848	8e-12	63.9
320	A. oryzoeni	5	phiNBRC101655-2	100	32	0	0	1	32	25188	25157	8e-12	63.9
321	A. oryzoeni	12	phiSRCM101468-6	100	32	0	0	1	32	7120	7151	8e-12	63.9
322	A. oryzoeni	12	phiSRCM101468-5	100	32	0	0	1	32	1552	1583	8e-12	63.9
323	A. oryzoeni	12	phiSRCM101468-2	100	32	0	0	1	32	10417	10386	8e-12	63.9
324	A. oryzoeni	12	phiSRCM101468-2	93.75	32	2	0	1	32	10153	10122	4.76e-07	48.1
325	A. oryzoeni	12	phiSRCM101468-1	100	32	0	0	1	32	28894	28863	8e-12	63.9
326	A. oryzoeni	12	phiSRCM101468-1	93.75	32	2	0	1	32	28630	28599	4.76e-07	48.1
327	A. oryzoeni	12	phiNBRC3284-1	100	32	0	0	1	32	6767	6798	8e-12	63.9
328	A. oryzoeni	12	phiNBRC3284-1	93.75	32	2	0	1	32	7031	7062	4.76e-07	48.1
329	A. oryzoeni	12	phiNBRC3279-1	100	32	0	0	1	32	7254	7285	8e-12	63.9
330	A. oryzoeni	12	phiNBRC3279-1	93.75	32	2	0	1	32	7518	7549	4.76e-07	48.1
331	A. oryzoeni	12	phiIFO3283-32-2	100	32	0	0	1	32	7254	7285	8e-12	63.9
332	A. oryzoeni	12	phiIFO3283-32-2	93.75	32	2	0	1	32	7518	7549	4.76e-07	48.1
333	A. oryzoeni	12	phiIFO3283-26-2	100	32	0	0	1	32	7254	7285	8e-12	63.9
334	A. oryzoeni	12	phiIFO3283-26-2	93.75	32	2	0	1	32	7518	7549	4.76e-07	48.1
335	A. oryzoeni	12	phiIFO3283-22-2	100	32	0	0	1	32	7254	7285	8e-12	63.9
336	A. oryzoeni	12	phiIFO3283-22-2	93.75	32	2	0	1	32	7518	7549	4.76e-07	48.1
337	A. oryzoeni	12	phiIFO3283-12-2	100	32	0	0	1	32	7254	7285	8e-12	63.9
338	A. oryzoeni	12	phiIFO3283-12-2	93.75	32	2	0	1	32	7518	7549	4.76e-07	48.1
339	A. oryzoeni	12	phiIFO3283-07-2	100	32	0	0	1	32	7254	7285	8e-12	63.9
340	A. oryzoeni	12	phiIFO3283-07-2	93.75	32	2	0	1	32	7518	7549	4.76e-07	48.1
341	A. oryzoeni	12	phiIFO3283-03-2	100	32	0	0	1	32	7254	7285	8e-12	63.9
342	A. oryzoeni	12	phiIFO3283-03-2	93.75	32	2	0	1	32	7518	7549	4.76e-07	48.1
343	A. oryzoeni	12	phiIFO3283-01-42C-2	100	32	0	0	1	32	7254	7285	8e-12	63.9
344	A. oryzoeni	12	phiIFO3283-01-42C-2	93.75	32	2	0	1	32	7518	7549	4.76e-07	48.1
345	A. oryzoeni	12	phiIFO3283-01-2	100	32	0	0	1	32	7254	7285	8e-12	63.9
346	A. oryzoeni	12	phiIFO3283-01-2	93.75	32	2	0	1	32	7518	7549	4.76e-07	48.1
347	A. oryzoeni	19	phiSRCM101468-4	96.875	32	1	0	1	32	24877	24908	1.95e-09	56
348	A. oryzoeni	19	phiSLV-7-2	96.875	32	1	0	1	32	10027	9996	1.95e-09	56
349	A. oryzoeni	19	phiB6-3	96.552	29	1	0	1	29	993	1021	1.2e-07	50.1
350	A. oryzoeni	19	phiB6-2	96.552	29	1	0	1	29	18655	18683	1.2e-07	50.1
351	A. oryzoeni	20	phiSRCM101468-4	93.75	32	2	0	1	32	43392	43423	4.76e-07	48.1
352	A. oryzoeni	22	phiSRCM101342-6	96.552	29	1	0	3	31	3218	3246	1.2e-07	50.1
353	A. oryzoeni	22	phiLMG1591-3	96.552	29	1	0	3	31	15696	15724	1.2e-07	50.1
354	A. oryzoeni	22	phiAb3-5	96.552	29	1	0	3	31	43790	43762	1.2e-07	50.1
355	A. oryzoeni	22	phi386B-1	96.552	29	1	0	3	31	39802	39774	1.2e-07	50.1
356	A. oryzoeni	24	phiCICC22518-1	96.875	32	1	0	1	32	3641	3610	1.95e-09	56
357	A. oryzoeni	24	phiB6-3	100	26	0	0	1	26	12796	12821	3.05e-08	52
358	A. oryzoeni	24	phiAb3-4	100	26	0	0	1	26	29293	29318	3.05e-08	52
359	A. oryzoeni	24	phiSRCM101447-2	96.154	26	1	0	1	26	21620	21645	7.43e-06	44.1
360	A. oryzoeni	24	phiSRCM101342-4	96.154	26	1	0	1	26	26764	26739	7.43e-06	44.1
361	A. oryzoeni	24	phiLMG1591-2	96.154	26	1	0	1	26	2903	2928	7.43e-06	44.1
362	A. oryzoeni	24	phiLMG1590-3	96.154	26	1	0	1	26	19552	19577	7.43e-06	44.1
363	A. oryzoeni	25	phiLMG1590-4	100	29	0	0	4	32	4128	4156	4.94e-10	58
364	A. oryzoeni	25	phiLMG1590-3	100	29	0	0	4	32	24287	24315	4.94e-10	58
365	A. oryzoeni	25	phiSRCM101342-4	96.552	29	1	0	4	32	22049	22021	1.2e-07	50.1
366	A. oryzoeni	26	phiDm-59-2	96.154	26	1	0	4	29	17652	17677	7.43e-06	44.1
367	A. oryzoeni	28	phiSRCM101342-4	96.667	30	1	0	3	32	26380	26351	3.05e-08	52
368	A. oryzoeni	28	phiAb3-4	96.667	30	1	0	3	32	29677	29706	3.05e-08	52
369	A. pasteurianus	7	phiLHT2458-4	96.774	31	1	0	1	31	2831	2861	7.28e-09	54
370	A. pasteurianus	7	phiLHT2458-3	96.774	31	1	0	1	31	8906	8936	7.28e-09	54
371	A. pasteurianus	7	phiBDGP1-1	96.774	31	1	0	1	31	7257	7287	7.28e-09	54
372	A. pasteurianus	7	phiAb3-2	96.774	31	1	0	1	31	7492	7522	7.28e-09	54
373	A. pasteurianus	8	phiSRCM101342-2	96.552	29	1	0	3	31	4717	4745	1.14e-07	50.1
374	A. pasteurianus	12	phiLHT2458-4	100	31	0	0	1	31	2648	2678	2.99e-11	61.9
375	A. pasteurianus	13	phiSRCM101342-2	100	31	0	0	1	31	1514	1484	2.99e-11	61.9
376	A. pasteurianus	13	phiLMG1591-4	100	31	0	0	1	31	1202	1172	2.99e-11	61.9
377	A. pasteurianus	13	phiIFO3283-32-1	100	31	0	0	1	31	29632	29662	2.99e-11	61.9
378	A. pasteurianus	13	phiIFO3283-26-1	100	31	0	0	1	31	29632	29662	2.99e-11	61.9
379	A. pasteurianus	13	phiIFO3283-22-1	100	31	0	0	1	31	29632	29662	2.99e-11	61.9
380	A. pasteurianus	13	phiIFO3283-12-1	100	31	0	0	1	31	29632	29662	2.99e-11	61.9
381	A. pasteurianus	13	phiIFO3283-07-1	100	31	0	0	1	31	29632	29662	2.99e-11	61.9
382	A. pasteurianus	13	phiIFO3283-03-1	100	31	0	0	1	31	29632	29662	2.99e-11	61.9
383	A. pasteurianus	13	phiIFO3283-01-42C-1	100	31	0	0	1	31	29632	29662	2.99e-11	61.9
384	A. pasteurianus	13	phiIFO3283-01-1	100	31	0	0	1	31	29632	29662	2.99e-11	61.9
385	A. pasteurianus	13	phi1023-2	100	31	0	0	1	31	2818	2788	2.99e-11	61.9
386	A. pasteurianus	15	phiSRCM101342-2	96.154	26	1	0	1	26	4582	4607	7.01e-06	44.1
387	A. pasteurianus	21	phiSRCM101342-2	100	31	0	0	1	31	4171	4141	2.99e-11	61.9
388	A. pasteurianus	21	phiLHT2458-4	100	31	0	0	1	31	2586	2616	2.99e-11	61.9
389	A. pasteurianus	23	phiLHT2458-4	100	31	0	0	1	31	2647	2677	2.99e-11	61.9
390	A. pasteurianus	24	phiLHT2458-4	100	31	0	0	1	31	2769	2799	2.99e-11	61.9
391	A. pasteurianus	25	phiLHT2458-4	100	27	0	0	1	27	2830	2856	7.71e-09	54
392	A. pasteurianus	25	phiLHT2458-3	96.296	27	1	0	1	27	8905	8931	1.88e-06	46.1
393	A. pasteurianus	25	phiBDGP1-1	96.296	27	1	0	1	27	7256	7282	1.88e-06	46.1
394	A. pasteurianus	25	phiAb3-2	96.296	27	1	0	1	27	7491	7517	1.88e-06	46.1
395	A. pasteurianus	26	phiLHT2458-4	100	31	0	0	1	31	2891	2921	2.99e-11	61.9
396	A. pasteurianus	27	phiSRCM101342-3	100	31	0	0	1	31	8577	8607	2.99e-11	61.9
397	A. pasteurianus	27	phiLHT2458-4	100	31	0	0	1	31	2952	2982	2.99e-11	61.9
398	A. pasteurianus	28	phiLHT2458-4	100	31	0	0	1	31	3013	3043	2.99e-11	61.9
399	A. pasteurianus	29	phiLHT2458-4	100	31	0	0	1	31	3074	3104	2.99e-11	61.9
400	A. pasteurianus	29	phiLMG1591-4	93.548	31	2	0	1	31	2562	2592	1.77e-06	46.1
401	A. pasteurianus	29	phi1023-2	93.548	31	2	0	1	31	4179	4209	1.77e-06	46.1
402	A. pasteurianus	31	phiLHT2458-4	96.774	31	1	0	1	31	3135	3165	7.28e-09	54
403	A. pasteurianus	32	phiLHT2458-4	100	31	0	0	1	31	3196	3226	2.99e-11	61.9
404	A. pasteurianus	33	phiSRCM101342-2	100	31	0	0	1	31	24350	24380	2.99e-11	61.9
405	A. pasteurianus	62	phiSRCM101342-2	100	31	0	0	1	31	4171	4141	2.99e-11	61.9
406	A. pasteurianus	62	phiLHT2458-4	100	31	0	0	1	31	2586	2616	2.99e-11	61.9
407	A. pasteurianus	64	phiLHT2458-4	100	31	0	0	1	31	2647	2677	2.99e-11	61.9
408	A. pasteurianus	65	phiLHT2458-4	100	31	0	0	1	31	2769	2799	2.99e-11	61.9
409	A. pasteurianus	66	phiLHT2458-4	100	27	0	0	1	27	2830	2856	7.71e-09	54
410	A. pasteurianus	66	phiLHT2458-3	96.296	27	1	0	1	27	8905	8931	1.88e-06	46.1
411	A. pasteurianus	66	phiBDGP1-1	96.296	27	1	0	1	27	7256	7282	1.88e-06	46.1
412	A. pasteurianus	66	phiAb3-2	96.296	27	1	0	1	27	7491	7517	1.88e-06	46.1
413	A. pasteurianus	67	phiLHT2458-4	100	31	0	0	1	31	2891	2921	2.99e-11	61.9
414	A. pasteurianus	68	phiSRCM101342-3	100	31	0	0	1	31	8577	8607	2.99e-11	61.9
415	A. pasteurianus	68	phiLHT2458-4	100	31	0	0	1	31	2952	2982	2.99e-11	61.9
416	A. pasteurianus	69	phiLHT2458-4	100	31	0	0	1	31	3013	3043	2.99e-11	61.9
417	A. pasteurianus	70	phiLHT2458-4	100	31	0	0	1	31	3074	3104	2.99e-11	61.9
418	A. pasteurianus	70	phiLMG1591-4	93.548	31	2	0	1	31	2562	2592	1.77e-06	46.1
419	A. pasteurianus	70	phi1023-2	93.548	31	2	0	1	31	4179	4209	1.77e-06	46.1
420	A. pasteurianus	72	phiLHT2458-4	96.774	31	1	0	1	31	3135	3165	7.28e-09	54
421	A. pasteurianus	73	phiLHT2458-4	100	31	0	0	1	31	3196	3226	2.99e-11	61.9
422	A. pasteurianus	74	phiSRCM101342-2	100	31	0	0	1	31	24350	24380	2.99e-11	61.9
423	A. pasteurianus	119	phiSRCM101468-7	100	32	0	0	1	32	7365	7396	8e-12	63.9
424	A. pasteurianus	119	phiSRCM101468-6	100	32	0	0	1	32	31307	31338	8e-12	63.9
425	A. pasteurianus	119	phiSRCM101468-1	100	32	0	0	1	32	3537	3506	8e-12	63.9
426	A. pasteurianus	119	phiSRCM101342-1	100	32	0	0	1	32	1855	1824	8e-12	63.9
427	A. pasteurianus	119	phiCS_004_W122-1	100	29	0	0	1	29	31312	31340	4.94e-10	58
428	A. pasteurianus	119	phiCS_004_W121-2	100	29	0	0	1	29	31312	31340	4.94e-10	58
429	A. pasteurianus	119	phiNBRC3299-3	100	25	0	0	1	25	32968	32992	1.2e-07	50.1
430	A. pasteurianus	119	phiBCRC14118-3	100	25	0	0	1	25	3081	3057	1.2e-07	50.1
431	A. pasteurianus	119	phiSH-2	100	23	0	0	1	23	18692	18714	1.88e-06	46.1
432	A. pasteurianus	119	phidm-4	100	23	0	0	1	23	23542	23564	1.88e-06	46.1
433	A. pasteurianus	120	phiSRCM101468-7	100	32	0	0	1	32	9152	9183	8e-12	63.9
434	A. pasteurianus	120	phiSRCM101468-6	100	32	0	0	1	32	33094	33125	8e-12	63.9
435	A. pasteurianus	121	phiSRCM101468-7	100	32	0	0	1	32	270	301	8e-12	63.9
436	A. pasteurianus	121	phiSRCM101468-6	100	32	0	0	1	32	24212	24243	8e-12	63.9
437	A. pasteurianus	121	phiSRCM101468-1	100	32	0	0	1	32	11769	11738	8e-12	63.9
438	A. pasteurianus	121	phiSRCM101342-1	100	32	0	0	1	32	9351	9320	8e-12	63.9
439	A. pasteurianus	121	phiNBRC3299-3	100	32	0	0	1	32	26104	26135	8e-12	63.9
440	A. pasteurianus	121	phiBCRC14118-3	100	32	0	0	1	32	9943	9912	8e-12	63.9
441	A. pasteurianus	121	phiSH-2	100	30	0	0	1	30	10769	10798	1.25e-10	60
442	A. pasteurianus	121	phidm-7	100	30	0	0	1	30	2161	2132	1.25e-10	60
443	A. pasteurianus	121	phidm-4	100	30	0	0	1	30	15527	15556	1.25e-10	60
444	A. pasteurianus	122	phiSRCM101468-7	100	32	0	0	1	32	941	972	8e-12	63.9
445	A. pasteurianus	122	phiSRCM101468-6	100	32	0	0	1	32	24883	24914	8e-12	63.9
446	A. pasteurianus	122	phiSRCM101342-1	100	32	0	0	1	32	8680	8649	8e-12	63.9
447	A. pasteurianus	122	phiNBRC3299-3	100	30	0	0	1	30	26775	26804	1.25e-10	60
448	A. pasteurianus	122	phiBCRC14118-3	100	30	0	0	1	30	9272	9243	1.25e-10	60
449	A. pasteurianus	126	phiSRCM101342-2	100	31	0	0	1	31	4171	4141	2.99e-11	61.9
450	A. pasteurianus	126	phiLHT2458-4	100	31	0	0	1	31	2586	2616	2.99e-11	61.9
451	A. pasteurianus	128	phiLHT2458-4	100	31	0	0	1	31	2647	2677	2.99e-11	61.9
452	A. pasteurianus	129	phiLHT2458-4	100	31	0	0	1	31	2769	2799	2.99e-11	61.9
453	A. pasteurianus	130	phiLHT2458-4	100	27	0	0	1	27	2830	2856	7.71e-09	54
454	A. pasteurianus	130	phiLHT2458-3	96.296	27	1	0	1	27	8905	8931	1.88e-06	46.1
455	A. pasteurianus	130	phiBDGP1-1	96.296	27	1	0	1	27	7256	7282	1.88e-06	46.1
456	A. pasteurianus	130	phiAb3-2	96.296	27	1	0	1	27	7491	7517	1.88e-06	46.1
457	A. pasteurianus	131	phiLHT2458-4	100	31	0	0	1	31	2891	2921	2.99e-11	61.9
458	A. pasteurianus	132	phiSRCM101342-3	100	31	0	0	1	31	8577	8607	2.99e-11	61.9
459	A. pasteurianus	132	phiLHT2458-4	100	31	0	0	1	31	2952	2982	2.99e-11	61.9
460	A. pasteurianus	133	phiLHT2458-4	100	31	0	0	1	31	3013	3043	2.99e-11	61.9
461	A. pasteurianus	134	phiLHT2458-4	100	31	0	0	1	31	3074	3104	2.99e-11	61.9
462	A. pasteurianus	134	phiLMG1591-4	93.548	31	2	0	1	31	2562	2592	1.77e-06	46.1
463	A. pasteurianus	134	phi1023-2	93.548	31	2	0	1	31	4179	4209	1.77e-06	46.1
464	A. pasteurianus	136	phiLHT2458-4	96.774	31	1	0	1	31	3135	3165	7.28e-09	54
465	A. pasteurianus	137	phiLHT2458-4	100	31	0	0	1	31	3196	3226	2.99e-11	61.9
466	A. pasteurianus	138	phiSRCM101342-2	100	31	0	0	1	31	24350	24380	2.99e-11	61.9
467	A. pasteurianus	166	phiSRCM101468-7	100	32	0	0	1	32	972	941	8e-12	63.9
468	A. pasteurianus	166	phiSRCM101468-6	100	32	0	0	1	32	24914	24883	8e-12	63.9
469	A. pasteurianus	166	phiSRCM101342-1	100	32	0	0	1	32	8649	8680	8e-12	63.9
470	A. pasteurianus	166	phiNBRC3299-3	100	30	0	0	3	32	26804	26775	1.25e-10	60
471	A. pasteurianus	166	phiBCRC14118-3	100	30	0	0	3	32	9243	9272	1.25e-10	60
472	A. pasteurianus	167	phiSRCM101468-7	100	32	0	0	1	32	301	270	8e-12	63.9
473	A. pasteurianus	167	phiSRCM101468-6	100	32	0	0	1	32	24243	24212	8e-12	63.9
474	A. pasteurianus	167	phiSRCM101468-1	100	32	0	0	1	32	11738	11769	8e-12	63.9
475	A. pasteurianus	167	phiSRCM101342-1	100	32	0	0	1	32	9320	9351	8e-12	63.9
476	A. pasteurianus	167	phiNBRC3299-3	100	32	0	0	1	32	26135	26104	8e-12	63.9
477	A. pasteurianus	167	phiBCRC14118-3	100	32	0	0	1	32	9912	9943	8e-12	63.9
478	A. pasteurianus	167	phiSH-2	100	30	0	0	3	32	10798	10769	1.25e-10	60
479	A. pasteurianus	167	phidm-7	100	30	0	0	3	32	2132	2161	1.25e-10	60
480	A. pasteurianus	167	phidm-4	100	30	0	0	3	32	15556	15527	1.25e-10	60
481	A. pasteurianus	168	phiSRCM101468-7	100	32	0	0	1	32	9183	9152	8e-12	63.9
482	A. pasteurianus	168	phiSRCM101468-6	100	32	0	0	1	32	33125	33094	8e-12	63.9
483	A. pasteurianus	169	phiSRCM101468-7	100	32	0	0	1	32	7396	7365	8e-12	63.9
484	A. pasteurianus	169	phiSRCM101468-6	100	32	0	0	1	32	31338	31307	8e-12	63.9
485	A. pasteurianus	169	phiSRCM101468-1	100	32	0	0	1	32	3506	3537	8e-12	63.9
486	A. pasteurianus	169	phiSRCM101342-1	100	32	0	0	1	32	1824	1855	8e-12	63.9
487	A. pasteurianus	169	phiCS_004_W122-1	100	29	0	0	4	32	31340	31312	4.94e-10	58
488	A. pasteurianus	169	phiCS_004_W121-2	100	29	0	0	4	32	31340	31312	4.94e-10	58
489	A. pasteurianus	169	phiNBRC3299-3	100	25	0	0	8	32	32992	32968	1.2e-07	50.1
490	A. pasteurianus	169	phiBCRC14118-3	100	25	0	0	8	32	3057	3081	1.2e-07	50.1
491	A. pasteurianus	169	phiSH-2	100	23	0	0	10	32	18714	18692	1.88e-06	46.1
492	A. pasteurianus	169	phidm-4	100	23	0	0	10	32	23564	23542	1.88e-06	46.1
493	A. pasteurianus	188	phiSRCM101342-4	96.875	32	0	1	1	31	33573	33604	4.49e-07	48.1
494	A. pasteurianus	189	phiB6-3	100	24	0	0	1	24	19330	19307	4.76e-07	48.1
495	A. pasteurianus	190	phiSRCM101342-4	100	32	0	0	1	32	29662	29693	8e-12	63.9
496	A. pasteurianus	190	phiSH-7	96.875	32	1	0	1	32	15515	15546	1.95e-09	56
497	A. pasteurianus	190	phiSH-6	96.875	32	1	0	1	32	16836	16867	1.95e-09	56
498	A. pasteurianus	190	phidm-2	96.875	32	1	0	1	32	15515	15546	1.95e-09	56
499	A. pasteurianus	190	phidm-1	96.875	32	1	0	1	32	16836	16867	1.95e-09	56
500	A. pasteurianus	190	phiB6-3	100	28	0	0	1	28	8498	8471	1.95e-09	56
501	A. pasteurianus	190	phiAb3-4	96.875	32	1	0	1	32	23239	23208	1.95e-09	56
502	A. pasteurianus	190	phiLMG1591-2	93.75	32	2	0	1	32	238	207	4.76e-07	48.1
503	A. pasteurianus	190	phiLMG1591-1	93.75	32	2	0	1	32	25108	25077	4.76e-07	48.1
504	A. pasteurianus	190	phiCICC22518-1	93.75	32	2	0	1	32	7741	7772	4.76e-07	48.1
505	A. pasteurianus	191	phiSRCM101468-4	100	32	0	0	1	32	42262	42231	8e-12	63.9
506	A. pasteurianus	191	phiSRCM101447-3	100	32	0	0	1	32	1246	1215	8e-12	63.9
507	A. pasteurianus	191	phiSRCM101342-3	100	32	0	0	1	32	6796	6827	8e-12	63.9
508	A. pasteurianus	191	phiLMG1591-2	100	32	0	0	1	32	6970	6939	8e-12	63.9
509	A. pasteurianus	192	phiSRCM101468-4	96.97	33	0	1	1	33	38251	38220	1.27e-07	50.1
510	A. pasteurianus	192	phiAb3-4	96.97	33	0	1	1	33	29632	29601	1.27e-07	50.1
511	A. pasteurianus	201	phiLMG1591-3	100	24	0	0	1	24	55731	55708	4.76e-07	48.1
512	A. peroxydans	5	phiLMG27439-1	100	29	0	0	1	29	14744	14716	4.94e-10	58
513	A. peroxydans	5	phiJCM25146-1	96.552	29	1	0	1	29	6533	6561	1.2e-07	50.1
514	A. peroxydans	10	phiLMG27439-1	100	29	0	0	1	29	14744	14716	4.94e-10	58
515	A. peroxydans	10	phiJCM25146-1	96.552	29	1	0	1	29	6533	6561	1.2e-07	50.1
516	A. peroxydans	11	phiLMG27439-1	96.667	30	0	1	4	33	14716	14744	7.84e-06	44.1
517	A. persici	10	phiLMG1663-3	94.118	34	2	0	1	34	20854	20821	3.38e-08	52
518	A. persici	17	phiDm-49-3	96.667	30	1	0	5	34	36215	36244	3.38e-08	52
519	A. persici	25	phiDm-49-2	100	35	0	0	1	35	23966	24000	1.51e-13	69.9
520	A. persici	25	phiTMW2.1084-1	100	31	0	0	1	31	7199	7229	3.69e-11	61.9
521	A. persici	26	phiDm-49-2	97.059	34	1	0	1	34	29812	29845	1.39e-10	60
522	A. persici	26	phiTMW2.1084-1	94.118	34	2	0	1	34	13053	13086	3.38e-08	52
523	A. persici	27	phiSRCM101342-3	96.154	26	1	0	1	26	11141	11116	8.66e-06	44.1
524	A. persici	27	phiSRCM101468-4	96.154	26	1	0	1	26	37650	37675	8.66e-06	44.1
525	A. persici	29	phiLMG1608-4	100	22	0	0	3	24	8551	8572	9.08e-06	44.1
526	A. persici	33	phiJCM25330-3	96.296	27	1	0	5	31	13178	13204	1.98e-06	46.1
527	A. persici	40	phiDm-49-2	96.296	27	1	0	1	27	13051	13025	2.09e-06	46.1
528	A. persici	42	phiUBA5402-3	100	32	0	0	1	32	22506	22475	9.34e-12	63.9
529	A. persici	55	phiDmL_050-1	91.429	35	3	0	1	35	5184	5150	2.19e-06	46.1
530	A. persici	58	phiDmW_048-2	94.118	34	2	0	1	34	6388	6421	3.38e-08	52
531	A. persici	58	phi21F-2-1	94.118	34	2	0	1	34	6224	6257	3.38e-08	52
532	A. persici	61	phiNBRC101655-2	93.333	30	2	0	5	34	8335	8364	8.25e-06	44.1
533	A. persici	61	phiAD-1	93.333	30	2	0	5	34	2500	2529	8.25e-06	44.1
534	A. persici	63	phiLMG23690-2	100	30	0	0	1	30	23895	23866	1.39e-10	60
535	A. persici	63	phi108B-1	100	30	0	0	1	30	7744	7715	1.39e-10	60
536	A. persici	64	phiLMG23690-2	100	31	0	0	4	34	22961	22931	3.51e-11	61.9
537	A. persici	64	phi108B-1	100	31	0	0	4	34	6810	6780	3.51e-11	61.9
538	A. persici	67	phiDsW_057-4	93.75	32	2	0	1	32	6252	6283	5.28e-07	48.1
539	A. persici	76	phiBDGP1-6	96.774	31	1	0	1	31	14965	14935	8.57e-09	54
540	A. persici	76	phiLMG23690-2	94.118	34	2	0	1	34	27257	27290	3.38e-08	52
541	A. persici	76	phi108B-1	94.118	34	2	0	1	34	11160	11193	3.38e-08	52
542	A. persici	76	phiLMG23848-1	100	25	0	0	9	33	38483	38507	1.34e-07	50.1
543	A. persici	76	phiJCM25146-1	100	25	0	0	9	33	10840	10864	1.34e-07	50.1
544	A. persici	82	phiLMG23690-2	100	34	0	0	1	34	1008	1041	5.7e-13	67.9
545	A. persici	82	phiLMG23848T-3	100	30	0	0	1	30	8407	8436	1.39e-10	60
546	A. persici	82	phiLMG23848-1	100	30	0	0	1	30	14221	14250	1.39e-10	60
547	A. persici	82	phi386B-1	100	27	0	0	1	27	40209	40183	8.57e-09	54
548	A. persici	82	phiDm-49-1	100	26	0	0	1	26	4096	4121	3.38e-08	52
549	A. persici	82	phi3P3-2	100	22	0	0	1	22	3306	3285	8.25e-06	44.1
550	A. persici	85	phi108B-1	97.059	34	1	0	1	34	13295	13262	1.39e-10	60
551	A. persici	85	phiLMG23690-1	93.75	32	2	0	3	34	290	259	5.28e-07	48.1
552	A. persici	86	phiDsW_057-3	100	23	0	0	1	23	1675	1653	2.19e-06	46.1
553	A. persici	86	phiDsW_057-2	100	23	0	0	1	23	18371	18349	2.19e-06	46.1
554	A. persici	93	phiLMG23690-2	91.176	34	3	0	2	35	23822	23789	8.66e-06	44.1
555	A. persici	93	phi108B-1	91.176	34	3	0	2	35	7671	7638	8.66e-06	44.1
556	A. pomorum	1	phiSRCM101468-2	91.429	35	3	0	1	35	11710	11744	2.19e-06	46.1
557	A. pomorum	1	phiSRCM101468-1	91.429	35	3	0	1	35	30187	30221	2.19e-06	46.1
558	A. pomorum	2	phiSLV-7-6	100	23	0	0	8	30	4203	4225	1.98e-06	46.1
559	A. pomorum	4	phiSLV-7-7	97.059	34	1	0	1	34	24739	24706	1.39e-10	60
560	A. pomorum	7	phiSH-8	100	34	0	0	1	34	14440	14407	5.7e-13	67.9
561	A. pomorum	7	phidm-3	100	34	0	0	1	34	14440	14407	5.7e-13	67.9
562	A. pomorum	10	phiSRCM100623-3	96.875	32	1	0	3	34	2403	2434	2.17e-09	56
563	A. pomorum	10	phiIFO3191-1	93.75	32	2	0	3	34	1414	1445	5.28e-07	48.1
564	A. pomorum	10	phiLHT2458-2	91.176	34	3	0	1	34	14594	14561	8.25e-06	44.1
565	A. pomorum	10	phiNBRC3222-1	91.176	34	3	0	1	34	10469	10502	8.25e-06	44.1
566	A. pomorum	10	phiNBRC3188-1	91.176	34	3	0	1	34	5724	5757	8.25e-06	44.1
567	A. pomorum	11	phi1023-3	96.97	33	1	0	1	33	16759	16791	5.21e-10	58
568	A. pomorum	11	phiNBRC3284-1	96.667	30	1	0	4	33	16930	16959	3.22e-08	52
569	A. pomorum	11	phiNBRC3279-1	96.667	30	1	0	4	33	17417	17446	3.22e-08	52
570	A. pomorum	11	phiNBRC101655-2	96.667	30	1	0	4	33	16057	16086	3.22e-08	52
571	A. pomorum	11	phiIFO3283-32-2	96.667	30	1	0	4	33	17417	17446	3.22e-08	52
572	A. pomorum	11	phiIFO3283-26-2	96.667	30	1	0	4	33	17417	17446	3.22e-08	52
573	A. pomorum	11	phiIFO3283-22-2	96.667	30	1	0	4	33	17417	17446	3.22e-08	52
574	A. pomorum	11	phiIFO3283-12-2	96.667	30	1	0	4	33	17417	17446	3.22e-08	52
575	A. pomorum	11	phiIFO3283-07-2	96.667	30	1	0	4	33	17417	17446	3.22e-08	52
576	A. pomorum	11	phiIFO3283-03-2	96.667	30	1	0	4	33	17417	17446	3.22e-08	52
577	A. pomorum	11	phiIFO3283-01-42C-2	96.667	30	1	0	4	33	17417	17446	3.22e-08	52
578	A. pomorum	11	phiIFO3283-01-2	96.667	30	1	0	4	33	17417	17446	3.22e-08	52
579	A. pomorum	11	phiAD-1	96.667	30	1	0	4	33	10222	10251	3.22e-08	52
580	A. pomorum	12	phiNBRC3188-1	97.143	35	1	0	1	35	8637	8671	3.69e-11	61.9
581	A. pomorum	12	phiSRCM100623-3	96.97	33	1	0	1	33	5378	5410	5.76e-10	58
582	A. pomorum	12	phi3P3-4	100	27	0	0	1	27	17407	17433	8.99e-09	54
583	A. pomorum	12	phiSH-3	96.552	29	1	0	5	33	20369	20341	1.4e-07	50.1
584	A. pomorum	12	phiLHT2458-2	96.552	29	1	0	5	33	10242	10214	1.4e-07	50.1
585	A. pomorum	12	phidm-6	96.552	29	1	0	5	33	16974	17002	1.4e-07	50.1
586	A. pomorum	12	phiNBRC3222-1	100	23	0	0	5	27	13399	13421	2.19e-06	46.1
587	A. pomorum	12	phiNBRC101655-2	100	23	0	0	5	27	15392	15414	2.19e-06	46.1
588	A. pomorum	12	phiIFO3191-1	100	23	0	0	5	27	4396	4418	2.19e-06	46.1
589	A. pomorum	12	phiAD-1	100	23	0	0	5	27	9557	9579	2.19e-06	46.1
590	A. pomorum	12	phi1023-3	100	23	0	0	5	27	16097	16119	2.19e-06	46.1
591	A. pomorum	22	phidm-4	100	34	0	0	1	34	21417	21450	5.7e-13	67.9
592	A. pomorum	23	phidm-4	100	34	0	0	1	34	22224	22257	5.7e-13	67.9
593	A. pomorum	23	phiSRCM101468-1	100	32	0	0	3	34	5145	5114	8.89e-12	63.9
594	A. pomorum	23	phiSRCM101342-1	100	32	0	0	3	34	2797	2766	8.89e-12	63.9
595	A. pomorum	23	phiBCRC14118-3	100	32	0	0	3	34	4029	3998	8.89e-12	63.9
596	A. pomorum	23	phiSRCM101468-7	100	32	0	0	3	34	6459	6490	8.89e-12	63.9
597	A. pomorum	23	phiSRCM101468-6	100	32	0	0	3	34	30401	30432	8.89e-12	63.9
598	A. pomorum	23	phiSLV-7-5	100	32	0	0	3	34	17625	17656	8.89e-12	63.9
599	A. pomorum	23	phiSH-2	100	32	0	0	3	34	17786	17817	8.89e-12	63.9
600	A. pomorum	23	phiNBRC3299-3	100	32	0	0	3	34	32020	32051	8.89e-12	63.9
601	A. pomorum	23	phiCS_004_W122-1	100	25	0	0	10	34	30003	30027	1.34e-07	50.1
602	A. pomorum	23	phiCS_004_W122-1	100	24	0	0	3	26	29299	29322	5.28e-07	48.1
603	A. pomorum	23	phiCS_004_W121-2	100	25	0	0	10	34	30003	30027	1.34e-07	50.1
604	A. pomorum	23	phiCS_004_W121-2	100	24	0	0	3	26	29299	29322	5.28e-07	48.1
605	A. pomorum	23	phiCS_006_W138-4	100	22	0	0	3	24	14528	14507	8.25e-06	44.1
606	A. pomorum	23	phiCS_006_W139-2	100	22	0	0	3	24	13382	13403	8.25e-06	44.1
607	A. pomorum	23	phiBDGP1-4	100	22	0	0	3	24	5015	5036	8.25e-06	44.1
608	A. pomorum	23	phiBDGP1-3	100	22	0	0	3	24	33045	33066	8.25e-06	44.1
609	A. pomorum	24	phidm-4	100	32	0	0	1	32	23300	23331	8.45e-12	63.9
610	A. pomorum	24	phiCS_004_W122-1	100	29	0	0	5	33	31074	31102	5.21e-10	58
611	A. pomorum	24	phiCS_004_W121-2	100	29	0	0	5	33	31074	31102	5.21e-10	58
612	A. pomorum	25	phiSRCM101468-7	96.97	33	1	0	2	34	7711	7743	5.49e-10	58
613	A. pomorum	25	phiSRCM101468-6	96.97	33	1	0	2	34	31653	31685	5.49e-10	58
614	A. pomorum	25	phidm-4	96.97	33	1	0	1	33	23888	23920	5.49e-10	58
615	A. pomorum	25	phiSLV-7-5	96.875	32	1	0	1	32	19366	19397	2.17e-09	56
616	A. pomorum	25	phiNBRC3299-3	100	27	0	0	1	27	33302	33328	8.57e-09	54
617	A. pomorum	25	phiSRCM101468-1	100	27	0	0	1	27	3203	3177	8.57e-09	54
618	A. pomorum	25	phiBCRC14118-3	100	27	0	0	1	27	2747	2721	8.57e-09	54
619	A. pomorum	25	phiCS_004_W122-1	93.939	33	2	0	2	34	31659	31691	1.34e-07	50.1
620	A. pomorum	25	phiCS_004_W121-2	93.939	33	2	0	2	34	31659	31691	1.34e-07	50.1
621	A. pomorum	25	phiSRCM101342-1	96.296	27	1	0	1	27	1521	1495	2.09e-06	46.1
622	A. pomorum	25	phiSH-2	91.176	34	3	0	1	34	19038	19071	8.25e-06	44.1
623	A. pomorum	28	phiDM001-2	100	34	0	0	1	34	987	1020	5.7e-13	67.9
624	A. pomorum	28	phiCS_004_W122-1	100	34	0	0	1	34	4254	4287	5.7e-13	67.9
625	A. pomorum	28	phiCS_004_W121-2	100	34	0	0	1	34	4254	4287	5.7e-13	67.9
626	A. pomorum	28	phiCS_004_W120-1	100	34	0	0	1	34	20224	20191	5.7e-13	67.9
627	A. pomorum	28	phiNBRC3222-1	97.059	34	1	0	1	34	3696	3729	1.39e-10	60
628	A. pomorum	28	phiNBRC101655-2	97.059	34	1	0	1	34	5821	5854	1.39e-10	60
629	A. pomorum	28	phidm-6	97.059	34	1	0	1	34	6894	6927	1.39e-10	60
630	A. pomorum	28	phiSRCM101342-1	94.118	34	2	0	1	34	27199	27166	3.38e-08	52
631	A. pomorum	28	phiNBRC3299-3	94.118	34	2	0	1	34	7908	7941	3.38e-08	52
632	A. pomorum	28	phiBCRC14118-3	94.118	34	2	0	1	34	28136	28103	3.38e-08	52
633	A. pomorum	28	phi1023-3	94.118	34	2	0	1	34	4344	4377	3.38e-08	52
634	A. pomorum	28	phiSH-1	96.154	26	1	0	1	26	67	92	8.25e-06	44.1
635	A. pomorum	28	phiSH-5	96.154	26	1	0	1	26	14857	14832	8.25e-06	44.1
636	A. pomorum	28	phiSH-3	96.154	26	1	0	1	26	30448	30423	8.25e-06	44.1
637	A. pomorum	29	phiDM001-2	100	35	0	0	1	35	2142	2176	1.51e-13	69.9
638	A. pomorum	29	phiCS_004_W122-1	100	35	0	0	1	35	5409	5443	1.51e-13	69.9
639	A. pomorum	29	phiCS_004_W121-2	100	35	0	0	1	35	5409	5443	1.51e-13	69.9
640	A. pomorum	29	phiCS_004_W120-1	100	35	0	0	1	35	19069	19035	1.51e-13	69.9
641	A. pomorum	29	phiNBRC3299-3	97.143	35	1	0	1	35	9063	9097	3.69e-11	61.9
642	A. pomorum	29	phiBCRC14118-3	97.143	35	1	0	1	35	26982	26948	3.69e-11	61.9
643	A. pomorum	29	phiSRCM101342-1	94.286	35	2	0	1	35	26047	26013	8.99e-09	54
644	A. pomorum	29	phiNBRC3222-1	94.286	35	2	0	1	35	4839	4873	8.99e-09	54
645	A. pomorum	29	phiNBRC101655-2	94.286	35	2	0	1	35	6964	6998	8.99e-09	54
646	A. pomorum	29	phiAD-1	94.286	35	2	0	1	35	1129	1163	8.99e-09	54
647	A. pomorum	29	phiNBRC3188-1	91.429	35	3	0	1	35	97	131	2.19e-06	46.1
648	A. pomorum	30	phiSH-1	100	34	0	0	1	34	268	301	5.7e-13	67.9
649	A. pomorum	30	phiDM001-2	100	34	0	0	1	34	1188	1221	5.7e-13	67.9
650	A. pomorum	30	phidm-6	100	34	0	0	1	34	7095	7128	5.7e-13	67.9
651	A. pomorum	30	phiCS_004_W122-1	100	34	0	0	1	34	4455	4488	5.7e-13	67.9
652	A. pomorum	30	phiCS_004_W121-2	100	34	0	0	1	34	4455	4488	5.7e-13	67.9
653	A. pomorum	30	phiSH-5	100	34	0	0	1	34	14656	14623	5.7e-13	67.9
654	A. pomorum	30	phiSH-3	100	34	0	0	1	34	30247	30214	5.7e-13	67.9
655	A. pomorum	30	phiCS_004_W120-1	100	34	0	0	1	34	20023	19990	5.7e-13	67.9
656	A. pomorum	30	phiNBRC3299-3	100	31	0	0	4	34	8112	8142	3.51e-11	61.9
657	A. pomorum	30	phiBCRC14118-3	100	31	0	0	4	34	27932	27902	3.51e-11	61.9
658	A. pomorum	30	phiSRCM101342-1	100	27	0	0	1	27	27001	26975	8.57e-09	54
659	A. pomorum	31	phiCS_004_W120-1	100	34	0	0	1	34	19068	19035	5.7e-13	67.9
660	A. pomorum	31	phiDM001-2	100	34	0	0	1	34	2143	2176	5.7e-13	67.9
661	A. pomorum	31	phiCS_004_W122-1	100	34	0	0	1	34	5410	5443	5.7e-13	67.9
662	A. pomorum	31	phiCS_004_W121-2	100	34	0	0	1	34	5410	5443	5.7e-13	67.9
663	A. pomorum	31	phiBCRC14118-3	97.059	34	1	0	1	34	26981	26948	1.39e-10	60
664	A. pomorum	31	phiNBRC3299-3	97.059	34	1	0	1	34	9064	9097	1.39e-10	60
665	A. pomorum	31	phiSRCM101342-1	94.118	34	2	0	1	34	26046	26013	3.38e-08	52
666	A. pomorum	31	phiNBRC3222-1	94.118	34	2	0	1	34	4840	4873	3.38e-08	52
667	A. pomorum	31	phiNBRC101655-2	94.118	34	2	0	1	34	6965	6998	3.38e-08	52
668	A. pomorum	31	phiAD-1	94.118	34	2	0	1	34	1130	1163	3.38e-08	52
669	A. pomorum	31	phiNBRC3188-1	91.176	34	3	0	1	34	98	131	8.25e-06	44.1
670	A. pomorum	33	phiSRCM101342-1	100	32	0	0	1	32	4675	4644	8e-12	63.9
671	A. pomorum	34	phiSRCM101342-1	100	29	0	0	1	29	24435	24463	4.94e-10	58
672	A. pomorum	34	phiLHT2458-2	96.875	32	1	0	1	32	19206	19237	1.95e-09	56
673	A. pomorum	34	phiDM001-2	96.552	29	1	0	1	29	3838	3810	1.2e-07	50.1
674	A. pomorum	34	phidm-7	96.552	29	1	0	1	29	17551	17579	1.2e-07	50.1
675	A. pomorum	34	phiCS_004_W122-1	96.552	29	1	0	1	29	7105	7077	1.2e-07	50.1
676	A. pomorum	34	phiCS_004_W121-2	96.552	29	1	0	1	29	7105	7077	1.2e-07	50.1
677	A. pomorum	34	phiCS_004_W120-1	96.552	29	1	0	1	29	17373	17401	1.2e-07	50.1
678	A. pomorum	34	phiSRCM101468-6	93.75	32	2	0	1	32	9417	9386	4.76e-07	48.1
679	A. pomorum	34	phiSRCM101468-5	93.75	32	2	0	1	32	3849	3818	4.76e-07	48.1
680	A. pomorum	35	phiSRCM101468-1	96.875	32	1	0	1	32	339	308	1.95e-09	56
681	A. pomorum	35	phiSLV-7-5	93.75	32	2	0	1	32	21605	21636	4.76e-07	48.1
682	A. pomorum	35	phidm-4	93.75	32	2	0	1	32	27399	27430	4.76e-07	48.1
683	A. pomorum	36	phiNBRC3299-3	100	32	0	0	1	32	9076	9045	8e-12	63.9
684	A. pomorum	36	phiBCRC14118-3	100	32	0	0	1	32	26969	27000	8e-12	63.9
685	A. pomorum	36	phiSRCM101342-1	96.875	32	1	0	1	32	26034	26065	1.95e-09	56
686	A. pomorum	36	phiNBRC3222-1	96.875	32	1	0	1	32	4852	4821	1.95e-09	56
687	A. pomorum	36	phiNBRC101655-2	96.875	32	1	0	1	32	6977	6946	1.95e-09	56
688	A. pomorum	36	phiAD-1	96.875	32	1	0	1	32	1142	1111	1.95e-09	56
689	A. pomorum	36	phiNBRC3188-1	93.75	32	2	0	1	32	110	79	4.76e-07	48.1
690	A. pomorum	36	phiDM001-2	96.154	26	1	0	1	26	2155	2130	7.43e-06	44.1
691	A. pomorum	36	phiCS_004_W122-1	96.154	26	1	0	1	26	5422	5397	7.43e-06	44.1
692	A. pomorum	36	phiCS_004_W121-2	96.154	26	1	0	1	26	5422	5397	7.43e-06	44.1
693	A. pomorum	36	phiCS_004_W120-1	96.154	26	1	0	1	26	19056	19081	7.43e-06	44.1
694	A. pomorum	38	phiNBRC3279-1	96.875	32	1	0	1	32	38434	38403	1.95e-09	56
695	A. pomorum	38	phiNBRC101655-2	96.875	32	1	0	1	32	34347	34316	1.95e-09	56
696	A. pomorum	38	phiIFO3283-32-2	96.875	32	1	0	1	32	38434	38403	1.95e-09	56
697	A. pomorum	38	phiIFO3283-26-2	96.875	32	1	0	1	32	38434	38403	1.95e-09	56
698	A. pomorum	38	phiIFO3283-22-2	96.875	32	1	0	1	32	38434	38403	1.95e-09	56
699	A. pomorum	38	phiIFO3283-12-2	96.875	32	1	0	1	32	38434	38403	1.95e-09	56
700	A. pomorum	38	phiIFO3283-07-2	96.875	32	1	0	1	32	38434	38403	1.95e-09	56
701	A. pomorum	38	phiIFO3283-03-2	96.875	32	1	0	1	32	38434	38403	1.95e-09	56
702	A. pomorum	38	phiIFO3283-01-42C-2	96.875	32	1	0	1	32	38452	38421	1.95e-09	56
703	A. pomorum	38	phiIFO3283-01-2	96.875	32	1	0	1	32	38452	38421	1.95e-09	56
704	A. pomorum	38	phi3P3-4	96.875	32	1	0	1	32	34852	34821	1.95e-09	56
705	A. pomorum	43	phiLMG1590-4	96.875	32	1	0	1	32	81	50	1.95e-09	56
706	A. pomorum	43	phiLMG1590-3	96.875	32	1	0	1	32	20240	20209	1.95e-09	56
707	A. pomorum	44	phiDM001-2	100	32	0	0	1	32	2852	2821	8e-12	63.9
708	A. pomorum	44	phiCS_004_W122-1	100	32	0	0	1	32	6119	6088	8e-12	63.9
709	A. pomorum	44	phiCS_004_W121-2	100	32	0	0	1	32	6119	6088	8e-12	63.9
710	A. pomorum	44	phiCS_004_W120-1	100	32	0	0	1	32	18359	18390	8e-12	63.9
711	A. pomorum	45	phiDM001-2	100	32	0	0	1	32	2397	2366	8e-12	63.9
712	A. pomorum	45	phiCS_004_W122-1	100	32	0	0	1	32	5664	5633	8e-12	63.9
713	A. pomorum	45	phiCS_004_W121-2	100	32	0	0	1	32	5664	5633	8e-12	63.9
714	A. pomorum	45	phiCS_004_W120-1	100	32	0	0	1	32	18814	18845	8e-12	63.9
715	A. pomorum	45	phiNBRC3188-1	100	30	0	0	3	32	350	321	1.25e-10	60
716	A. pomorum	45	phi1023-3	100	30	0	0	3	32	5740	5711	1.25e-10	60
717	A. pomorum	45	phi3P3-4	100	30	0	0	3	32	8782	8753	1.25e-10	60
718	A. pomorum	45	phi3P3-3	100	30	0	0	3	32	9174	9145	1.25e-10	60
719	A. pomorum	45	phiSRCM101468-6	100	27	0	0	6	32	8067	8041	7.71e-09	54
720	A. pomorum	45	phiSRCM101468-5	100	27	0	0	6	32	2499	2473	7.71e-09	54
721	A. pomorum	45	phiSRCM101468-2	100	27	0	0	6	32	9205	9231	7.71e-09	54
722	A. pomorum	45	phiSRCM101468-1	100	27	0	0	6	32	27682	27708	7.71e-09	54
723	A. pomorum	45	phiNBRC3284-1	100	27	0	0	6	32	7979	7953	7.71e-09	54
724	A. pomorum	45	phiNBRC3279-1	100	27	0	0	6	32	8466	8440	7.71e-09	54
725	A. pomorum	45	phiIFO3283-32-2	100	27	0	0	6	32	8466	8440	7.71e-09	54
726	A. pomorum	45	phiIFO3283-26-2	100	27	0	0	6	32	8466	8440	7.71e-09	54
727	A. pomorum	45	phiIFO3283-22-2	100	27	0	0	6	32	8466	8440	7.71e-09	54
728	A. pomorum	45	phiIFO3283-12-2	100	27	0	0	6	32	8466	8440	7.71e-09	54
729	A. pomorum	45	phiIFO3283-07-2	100	27	0	0	6	32	8466	8440	7.71e-09	54
730	A. pomorum	45	phiIFO3283-03-2	100	27	0	0	6	32	8466	8440	7.71e-09	54
731	A. pomorum	45	phiIFO3283-01-42C-2	100	27	0	0	6	32	8466	8440	7.71e-09	54
732	A. pomorum	45	phiIFO3283-01-2	100	27	0	0	6	32	8466	8440	7.71e-09	54
733	A. pomorum	45	phiNBRC3299-3	96.667	30	1	0	3	32	9316	9287	3.05e-08	52
734	A. pomorum	45	phiBCRC14118-3	96.667	30	1	0	3	32	26729	26758	3.05e-08	52
735	A. pomorum	45	phiNBRC3222-1	100	24	0	0	6	29	5089	5066	4.76e-07	48.1
736	A. pomorum	45	phiNBRC101655-2	100	24	0	0	6	29	7214	7191	4.76e-07	48.1
737	A. pomorum	45	phiAD-1	100	24	0	0	6	29	1379	1356	4.76e-07	48.1
738	A. pomorum	45	phiSRCM101342-1	96.296	27	1	0	6	32	25797	25823	1.88e-06	46.1
739	A. pomorum	45	phiSRCM100623-4	100	22	0	0	3	24	12899	12920	7.43e-06	44.1
740	A. pomorum	46	phidm-4	93.75	32	2	0	1	32	27556	27587	4.76e-07	48.1
741	A. pomorum	46	phiSRCM101468-1	93.333	30	2	0	3	32	180	151	7.43e-06	44.1
742	A. pomorum	47	phiSLV-7-7	100	32	0	0	1	32	21415	21446	8e-12	63.9
743	A. pomorum	47	phi21F-2-1	100	29	0	0	1	29	2962	2934	4.94e-10	58
744	A. pomorum	47	phiSRCM101447-4	100	28	0	0	1	28	1544	1571	1.95e-09	56
745	A. pomorum	47	phiSRCM101447-3	100	28	0	0	1	28	4765	4792	1.95e-09	56
746	A. pomorum	47	phiLMG1663-1	100	28	0	0	1	28	15060	15033	1.95e-09	56
747	A. pomorum	47	phiK03D05-5	100	28	0	0	1	28	4547	4520	1.95e-09	56
748	A. pomorum	47	phiDSM4491-1	100	28	0	0	1	28	145	118	1.95e-09	56
749	A. pomorum	47	phiDmCS_006-3	100	28	0	0	1	28	7619	7592	1.95e-09	56
750	A. pomorum	47	phiDmCS_006-2	100	28	0	0	1	28	16207	16180	1.95e-09	56
751	A. pomorum	47	phiCS_006_W139-4	100	28	0	0	1	28	6151	6178	1.95e-09	56
752	A. pomorum	47	phiCS_006_W138-2	100	28	0	0	1	28	6151	6178	1.95e-09	56
753	A. pomorum	47	phiBDGP1-7	100	28	0	0	1	28	13395	13422	1.95e-09	56
754	A. pomorum	47	phiBDGP1-6	100	28	0	0	1	28	39186	39213	1.95e-09	56
755	A. pomorum	47	phiB6-3	100	28	0	0	1	28	21889	21916	1.95e-09	56
756	A. pomorum	47	phi386B-1	100	28	0	0	1	28	40530	40557	1.95e-09	56
757	A. pomorum	47	phiCS_006_W139-2	100	27	0	0	2	28	17167	17193	7.71e-09	54
758	A. pomorum	47	phiCS_006_W138-4	100	27	0	0	2	28	10743	10717	7.71e-09	54
759	A. pomorum	47	phiAb3-5	96.552	29	1	0	1	29	44880	44908	1.2e-07	50.1
760	A. pomorum	47	phiSRCM101342-6	100	24	0	0	1	24	2619	2596	4.76e-07	48.1
761	A. pomorum	47	phiLMG23690-2	96.429	28	1	0	1	28	594	567	4.76e-07	48.1
762	A. pomorum	47	phiDsW_057-1	96.429	28	1	0	1	28	9810	9783	4.76e-07	48.1
763	A. pomorum	47	phiSRCM101342-4	100	22	0	0	1	22	18713	18692	7.43e-06	44.1
764	A. pomorum	48	phiSRCM101468-7	100	32	0	0	1	32	190	159	8e-12	63.9
765	A. pomorum	48	phiSRCM101468-6	100	32	0	0	1	32	24132	24101	8e-12	63.9
766	A. pomorum	48	phiSRCM101468-1	100	32	0	0	1	32	11851	11882	8e-12	63.9
767	A. pomorum	48	phiSRCM101342-1	100	32	0	0	1	32	9433	9464	8e-12	63.9
768	A. pomorum	48	phiSH-2	100	32	0	0	1	32	10687	10656	8e-12	63.9
769	A. pomorum	48	phiNBRC3299-3	100	32	0	0	1	32	26022	25991	8e-12	63.9
770	A. pomorum	48	phidm-7	100	32	0	0	1	32	2243	2274	8e-12	63.9
771	A. pomorum	48	phidm-4	100	32	0	0	1	32	15445	15414	8e-12	63.9
772	A. pomorum	48	phiBCRC14118-3	100	32	0	0	1	32	10025	10056	8e-12	63.9
773	A. pomorum	49	phiSRCM101468-2	91.429	35	3	0	1	35	11710	11744	2.19e-06	46.1
774	A. pomorum	49	phiSRCM101468-1	91.429	35	3	0	1	35	30187	30221	2.19e-06	46.1
775	A. pomorum	50	phiSLV-7-6	100	23	0	0	8	30	4203	4225	1.98e-06	46.1
776	A. pomorum	52	phiSLV-7-7	97.059	34	1	0	1	34	24739	24706	1.39e-10	60
777	A. pomorum	53	phiSH-8	100	34	0	0	1	34	14440	14407	5.7e-13	67.9
778	A. pomorum	53	phidm-3	100	34	0	0	1	34	14440	14407	5.7e-13	67.9
779	A. pomorum	56	phiSRCM100623-3	96.875	32	1	0	3	34	2403	2434	2.17e-09	56
780	A. pomorum	56	phiIFO3191-1	93.75	32	2	0	3	34	1414	1445	5.28e-07	48.1
781	A. pomorum	56	phiLHT2458-2	91.176	34	3	0	1	34	14594	14561	8.25e-06	44.1
782	A. pomorum	56	phiNBRC3222-1	91.176	34	3	0	1	34	10469	10502	8.25e-06	44.1
783	A. pomorum	56	phiNBRC3188-1	91.176	34	3	0	1	34	5724	5757	8.25e-06	44.1
784	A. pomorum	57	phi1023-3	96.97	33	1	0	1	33	16759	16791	5.21e-10	58
785	A. pomorum	57	phiNBRC3284-1	96.667	30	1	0	4	33	16930	16959	3.22e-08	52
786	A. pomorum	57	phiNBRC3279-1	96.667	30	1	0	4	33	17417	17446	3.22e-08	52
787	A. pomorum	57	phiNBRC101655-2	96.667	30	1	0	4	33	16057	16086	3.22e-08	52
788	A. pomorum	57	phiIFO3283-32-2	96.667	30	1	0	4	33	17417	17446	3.22e-08	52
789	A. pomorum	57	phiIFO3283-26-2	96.667	30	1	0	4	33	17417	17446	3.22e-08	52
790	A. pomorum	57	phiIFO3283-22-2	96.667	30	1	0	4	33	17417	17446	3.22e-08	52
791	A. pomorum	57	phiIFO3283-12-2	96.667	30	1	0	4	33	17417	17446	3.22e-08	52
792	A. pomorum	57	phiIFO3283-07-2	96.667	30	1	0	4	33	17417	17446	3.22e-08	52
793	A. pomorum	57	phiIFO3283-03-2	96.667	30	1	0	4	33	17417	17446	3.22e-08	52
794	A. pomorum	57	phiIFO3283-01-42C-2	96.667	30	1	0	4	33	17417	17446	3.22e-08	52
795	A. pomorum	57	phiIFO3283-01-2	96.667	30	1	0	4	33	17417	17446	3.22e-08	52
796	A. pomorum	57	phiAD-1	96.667	30	1	0	4	33	10222	10251	3.22e-08	52
797	A. pomorum	58	phiNBRC3188-1	97.143	35	1	0	1	35	8637	8671	3.69e-11	61.9
798	A. pomorum	58	phiSRCM100623-3	96.97	33	1	0	1	33	5378	5410	5.76e-10	58
799	A. pomorum	58	phi3P3-4	100	27	0	0	1	27	17407	17433	8.99e-09	54
800	A. pomorum	58	phiSH-3	96.552	29	1	0	5	33	20369	20341	1.4e-07	50.1
801	A. pomorum	58	phiLHT2458-2	96.552	29	1	0	5	33	10242	10214	1.4e-07	50.1
802	A. pomorum	58	phidm-6	96.552	29	1	0	5	33	16974	17002	1.4e-07	50.1
803	A. pomorum	58	phiNBRC3222-1	100	23	0	0	5	27	13399	13421	2.19e-06	46.1
804	A. pomorum	58	phiNBRC101655-2	100	23	0	0	5	27	15392	15414	2.19e-06	46.1
805	A. pomorum	58	phiIFO3191-1	100	23	0	0	5	27	4396	4418	2.19e-06	46.1
806	A. pomorum	58	phiAD-1	100	23	0	0	5	27	9557	9579	2.19e-06	46.1
807	A. pomorum	58	phi1023-3	100	23	0	0	5	27	16097	16119	2.19e-06	46.1
808	A. pomorum	77	phiNBRC3188-1	97.143	35	1	0	1	35	8671	8637	3.69e-11	61.9
809	A. pomorum	77	phiSRCM100623-3	96.97	33	1	0	3	35	5410	5378	5.76e-10	58
810	A. pomorum	77	phi3P3-4	100	27	0	0	9	35	17433	17407	8.99e-09	54
811	A. pomorum	77	phiSH-3	96.552	29	1	0	3	31	20341	20369	1.4e-07	50.1
812	A. pomorum	77	phiLHT2458-2	96.552	29	1	0	3	31	10214	10242	1.4e-07	50.1
813	A. pomorum	77	phidm-6	96.552	29	1	0	3	31	17002	16974	1.4e-07	50.1
814	A. pomorum	77	phiNBRC3222-1	100	23	0	0	9	31	13421	13399	2.19e-06	46.1
815	A. pomorum	77	phiNBRC101655-2	100	23	0	0	9	31	15414	15392	2.19e-06	46.1
816	A. pomorum	77	phiIFO3191-1	100	23	0	0	9	31	4418	4396	2.19e-06	46.1
817	A. pomorum	77	phiAD-1	100	23	0	0	9	31	9579	9557	2.19e-06	46.1
818	A. pomorum	77	phi1023-3	100	23	0	0	9	31	16119	16097	2.19e-06	46.1
819	A. pomorum	78	phi1023-3	96.97	33	1	0	1	33	16791	16759	5.21e-10	58
820	A. pomorum	78	phiNBRC3284-1	96.667	30	1	0	1	30	16959	16930	3.22e-08	52
821	A. pomorum	78	phiNBRC3279-1	96.667	30	1	0	1	30	17446	17417	3.22e-08	52
822	A. pomorum	78	phiNBRC101655-2	96.667	30	1	0	1	30	16086	16057	3.22e-08	52
823	A. pomorum	78	phiIFO3283-32-2	96.667	30	1	0	1	30	17446	17417	3.22e-08	52
824	A. pomorum	78	phiIFO3283-26-2	96.667	30	1	0	1	30	17446	17417	3.22e-08	52
825	A. pomorum	78	phiIFO3283-22-2	96.667	30	1	0	1	30	17446	17417	3.22e-08	52
826	A. pomorum	78	phiIFO3283-12-2	96.667	30	1	0	1	30	17446	17417	3.22e-08	52
827	A. pomorum	78	phiIFO3283-07-2	96.667	30	1	0	1	30	17446	17417	3.22e-08	52
828	A. pomorum	78	phiIFO3283-03-2	96.667	30	1	0	1	30	17446	17417	3.22e-08	52
829	A. pomorum	78	phiIFO3283-01-42C-2	96.667	30	1	0	1	30	17446	17417	3.22e-08	52
830	A. pomorum	78	phiIFO3283-01-2	96.667	30	1	0	1	30	17446	17417	3.22e-08	52
831	A. pomorum	78	phiAD-1	96.667	30	1	0	1	30	10251	10222	3.22e-08	52
832	A. pomorum	79	phiSRCM100623-3	96.875	32	1	0	1	32	2434	2403	2.17e-09	56
833	A. pomorum	79	phiIFO3191-1	93.75	32	2	0	1	32	1445	1414	5.28e-07	48.1
834	A. pomorum	79	phiLHT2458-2	91.176	34	3	0	1	34	14561	14594	8.25e-06	44.1
835	A. pomorum	79	phiNBRC3222-1	91.176	34	3	0	1	34	10502	10469	8.25e-06	44.1
836	A. pomorum	79	phiNBRC3188-1	91.176	34	3	0	1	34	5757	5724	8.25e-06	44.1
837	A. pomorum	82	phiSH-8	100	27	0	0	7	33	14414	14440	8.14e-09	54
838	A. pomorum	82	phidm-3	100	27	0	0	7	33	14414	14440	8.14e-09	54
839	A. pomorum	83	phiSLV-7-7	97.059	34	1	0	1	34	24706	24739	1.39e-10	60
840	A. pomorum	85	phiSLV-7-6	100	23	0	0	4	26	4225	4203	1.98e-06	46.1
841	A. pomorum	86	phiSRCM101468-2	91.429	35	3	0	1	35	11744	11710	2.19e-06	46.1
842	A. pomorum	86	phiSRCM101468-1	91.429	35	3	0	1	35	30221	30187	2.19e-06	46.1
843	A. pomorum	96	phiNBRC3188-1	97.143	35	1	0	1	35	8671	8637	3.69e-11	61.9
844	A. pomorum	96	phiSRCM100623-3	96.97	33	1	0	3	35	5410	5378	5.76e-10	58
845	A. pomorum	96	phi3P3-4	100	27	0	0	9	35	17433	17407	8.99e-09	54
846	A. pomorum	96	phiSH-3	96.552	29	1	0	3	31	20341	20369	1.4e-07	50.1
847	A. pomorum	96	phiLHT2458-2	96.552	29	1	0	3	31	10214	10242	1.4e-07	50.1
848	A. pomorum	96	phidm-6	96.552	29	1	0	3	31	17002	16974	1.4e-07	50.1
849	A. pomorum	96	phiNBRC3222-1	100	23	0	0	9	31	13421	13399	2.19e-06	46.1
850	A. pomorum	96	phiNBRC101655-2	100	23	0	0	9	31	15414	15392	2.19e-06	46.1
851	A. pomorum	96	phiIFO3191-1	100	23	0	0	9	31	4418	4396	2.19e-06	46.1
852	A. pomorum	96	phiAD-1	100	23	0	0	9	31	9579	9557	2.19e-06	46.1
853	A. pomorum	96	phi1023-3	100	23	0	0	9	31	16119	16097	2.19e-06	46.1
854	A. pomorum	97	phi1023-3	96.97	33	1	0	1	33	16791	16759	5.21e-10	58
855	A. pomorum	97	phiNBRC3284-1	96.667	30	1	0	1	30	16959	16930	3.22e-08	52
856	A. pomorum	97	phiNBRC3279-1	96.667	30	1	0	1	30	17446	17417	3.22e-08	52
857	A. pomorum	97	phiNBRC101655-2	96.667	30	1	0	1	30	16086	16057	3.22e-08	52
858	A. pomorum	97	phiIFO3283-32-2	96.667	30	1	0	1	30	17446	17417	3.22e-08	52
859	A. pomorum	97	phiIFO3283-26-2	96.667	30	1	0	1	30	17446	17417	3.22e-08	52
860	A. pomorum	97	phiIFO3283-22-2	96.667	30	1	0	1	30	17446	17417	3.22e-08	52
861	A. pomorum	97	phiIFO3283-12-2	96.667	30	1	0	1	30	17446	17417	3.22e-08	52
862	A. pomorum	97	phiIFO3283-07-2	96.667	30	1	0	1	30	17446	17417	3.22e-08	52
863	A. pomorum	97	phiIFO3283-03-2	96.667	30	1	0	1	30	17446	17417	3.22e-08	52
864	A. pomorum	97	phiIFO3283-01-42C-2	96.667	30	1	0	1	30	17446	17417	3.22e-08	52
865	A. pomorum	97	phiIFO3283-01-2	96.667	30	1	0	1	30	17446	17417	3.22e-08	52
866	A. pomorum	97	phiAD-1	96.667	30	1	0	1	30	10251	10222	3.22e-08	52
867	A. pomorum	98	phiSRCM100623-3	96.875	32	1	0	1	32	2434	2403	2.17e-09	56
868	A. pomorum	98	phiIFO3191-1	93.75	32	2	0	1	32	1445	1414	5.28e-07	48.1
869	A. pomorum	98	phiLHT2458-2	91.176	34	3	0	1	34	14561	14594	8.25e-06	44.1
870	A. pomorum	98	phiNBRC3222-1	91.176	34	3	0	1	34	10502	10469	8.25e-06	44.1
871	A. pomorum	98	phiNBRC3188-1	91.176	34	3	0	1	34	5757	5724	8.25e-06	44.1
872	A. pomorum	101	phiSH-8	100	34	0	0	1	34	14407	14440	5.7e-13	67.9
873	A. pomorum	101	phidm-3	100	34	0	0	1	34	14407	14440	5.7e-13	67.9
874	A. pomorum	102	phiSLV-7-7	97.059	34	1	0	1	34	24706	24739	1.39e-10	60
875	A. pomorum	104	phiSLV-7-6	100	23	0	0	4	26	4225	4203	1.98e-06	46.1
876	A. pomorum	105	phiSRCM101468-2	91.429	35	3	0	1	35	11744	11710	2.19e-06	46.1
877	A. pomorum	105	phiSRCM101468-1	91.429	35	3	0	1	35	30221	30187	2.19e-06	46.1
878	A. pomorum	106	phiSRCM101468-2	91.429	35	3	0	1	35	11710	11744	2.19e-06	46.1
879	A. pomorum	106	phiSRCM101468-1	91.429	35	3	0	1	35	30187	30221	2.19e-06	46.1
880	A. pomorum	107	phiSLV-7-6	100	23	0	0	8	30	4203	4225	1.98e-06	46.1
881	A. pomorum	109	phiSLV-7-7	97.059	34	1	0	1	34	24739	24706	1.39e-10	60
882	A. pomorum	112	phiSH-8	100	34	0	0	1	34	14440	14407	5.7e-13	67.9
883	A. pomorum	112	phidm-3	100	34	0	0	1	34	14440	14407	5.7e-13	67.9
884	A. pomorum	115	phiSRCM100623-3	96.875	32	1	0	3	34	2403	2434	2.17e-09	56
885	A. pomorum	115	phiIFO3191-1	93.75	32	2	0	3	34	1414	1445	5.28e-07	48.1
886	A. pomorum	115	phiLHT2458-2	91.176	34	3	0	1	34	14594	14561	8.25e-06	44.1
887	A. pomorum	115	phiNBRC3222-1	91.176	34	3	0	1	34	10469	10502	8.25e-06	44.1
888	A. pomorum	115	phiNBRC3188-1	91.176	34	3	0	1	34	5724	5757	8.25e-06	44.1
889	A. pomorum	116	phi1023-3	96.97	33	1	0	1	33	16759	16791	5.21e-10	58
890	A. pomorum	116	phiNBRC3284-1	96.667	30	1	0	4	33	16930	16959	3.22e-08	52
891	A. pomorum	116	phiNBRC3279-1	96.667	30	1	0	4	33	17417	17446	3.22e-08	52
892	A. pomorum	116	phiNBRC101655-2	96.667	30	1	0	4	33	16057	16086	3.22e-08	52
893	A. pomorum	116	phiIFO3283-32-2	96.667	30	1	0	4	33	17417	17446	3.22e-08	52
894	A. pomorum	116	phiIFO3283-26-2	96.667	30	1	0	4	33	17417	17446	3.22e-08	52
895	A. pomorum	116	phiIFO3283-22-2	96.667	30	1	0	4	33	17417	17446	3.22e-08	52
896	A. pomorum	116	phiIFO3283-12-2	96.667	30	1	0	4	33	17417	17446	3.22e-08	52
897	A. pomorum	116	phiIFO3283-07-2	96.667	30	1	0	4	33	17417	17446	3.22e-08	52
898	A. pomorum	116	phiIFO3283-03-2	96.667	30	1	0	4	33	17417	17446	3.22e-08	52
899	A. pomorum	116	phiIFO3283-01-42C-2	96.667	30	1	0	4	33	17417	17446	3.22e-08	52
900	A. pomorum	116	phiIFO3283-01-2	96.667	30	1	0	4	33	17417	17446	3.22e-08	52
901	A. pomorum	116	phiAD-1	96.667	30	1	0	4	33	10222	10251	3.22e-08	52
902	A. pomorum	117	phiNBRC3188-1	94.444	36	1	1	1	36	8637	8671	5.81e-07	48.1
903	A. pomorum	117	phiSRCM100623-3	94.118	34	1	1	1	34	5378	5410	9.08e-06	44.1
904	A. pomorum	121	phiNBRC3188-1	97.143	35	1	0	1	35	8671	8637	3.69e-11	61.9
905	A. pomorum	121	phiSRCM100623-3	96.97	33	1	0	3	35	5410	5378	5.76e-10	58
906	A. pomorum	121	phi3P3-4	100	27	0	0	9	35	17433	17407	8.99e-09	54
907	A. pomorum	121	phiSH-3	96.552	29	1	0	3	31	20341	20369	1.4e-07	50.1
908	A. pomorum	121	phiLHT2458-2	96.552	29	1	0	3	31	10214	10242	1.4e-07	50.1
909	A. pomorum	121	phidm-6	96.552	29	1	0	3	31	17002	16974	1.4e-07	50.1
910	A. pomorum	121	phiNBRC3222-1	100	23	0	0	9	31	13421	13399	2.19e-06	46.1
911	A. pomorum	121	phiNBRC101655-2	100	23	0	0	9	31	15414	15392	2.19e-06	46.1
912	A. pomorum	121	phiIFO3191-1	100	23	0	0	9	31	4418	4396	2.19e-06	46.1
913	A. pomorum	121	phiAD-1	100	23	0	0	9	31	9579	9557	2.19e-06	46.1
914	A. pomorum	121	phi1023-3	100	23	0	0	9	31	16119	16097	2.19e-06	46.1
915	A. pomorum	122	phi1023-3	96.97	33	1	0	1	33	16791	16759	5.21e-10	58
916	A. pomorum	122	phiNBRC3284-1	96.667	30	1	0	1	30	16959	16930	3.22e-08	52
917	A. pomorum	122	phiNBRC3279-1	96.667	30	1	0	1	30	17446	17417	3.22e-08	52
918	A. pomorum	122	phiNBRC101655-2	96.667	30	1	0	1	30	16086	16057	3.22e-08	52
919	A. pomorum	122	phiIFO3283-32-2	96.667	30	1	0	1	30	17446	17417	3.22e-08	52
920	A. pomorum	122	phiIFO3283-26-2	96.667	30	1	0	1	30	17446	17417	3.22e-08	52
921	A. pomorum	122	phiIFO3283-22-2	96.667	30	1	0	1	30	17446	17417	3.22e-08	52
922	A. pomorum	122	phiIFO3283-12-2	96.667	30	1	0	1	30	17446	17417	3.22e-08	52
923	A. pomorum	122	phiIFO3283-07-2	96.667	30	1	0	1	30	17446	17417	3.22e-08	52
924	A. pomorum	122	phiIFO3283-03-2	96.667	30	1	0	1	30	17446	17417	3.22e-08	52
925	A. pomorum	122	phiIFO3283-01-42C-2	96.667	30	1	0	1	30	17446	17417	3.22e-08	52
926	A. pomorum	122	phiIFO3283-01-2	96.667	30	1	0	1	30	17446	17417	3.22e-08	52
927	A. pomorum	122	phiAD-1	96.667	30	1	0	1	30	10251	10222	3.22e-08	52
928	A. pomorum	123	phiSRCM100623-3	96.875	32	1	0	1	32	2434	2403	2.17e-09	56
929	A. pomorum	123	phiIFO3191-1	93.75	32	2	0	1	32	1445	1414	5.28e-07	48.1
930	A. pomorum	123	phiLHT2458-2	91.176	34	3	0	1	34	14561	14594	8.25e-06	44.1
931	A. pomorum	123	phiNBRC3222-1	91.176	34	3	0	1	34	10502	10469	8.25e-06	44.1
932	A. pomorum	123	phiNBRC3188-1	91.176	34	3	0	1	34	5757	5724	8.25e-06	44.1
933	A. pomorum	126	phiSH-8	100	34	0	0	1	34	14407	14440	5.7e-13	67.9
934	A. pomorum	126	phidm-3	100	34	0	0	1	34	14407	14440	5.7e-13	67.9
935	A. pomorum	129	phiSLV-7-7	97.059	34	1	0	1	34	24706	24739	1.39e-10	60
936	A. pomorum	131	phiSLV-7-6	100	23	0	0	4	26	4225	4203	1.98e-06	46.1
937	A. pomorum	132	phiSRCM101468-2	91.429	35	3	0	1	35	11744	11710	2.19e-06	46.1
938	A. pomorum	132	phiSRCM101468-1	91.429	35	3	0	1	35	30221	30187	2.19e-06	46.1
939	A. pomorum	133	phiLHT2458-4	100	37	0	0	1	37	2459	2495	1.06e-14	73.8
940	A. pomorum	134	phiLHT2458-4	100	37	0	0	1	37	2520	2556	1.06e-14	73.8
941	A. pomorum	135	phiLHT2458-4	100	37	0	0	1	37	2581	2617	1.06e-14	73.8
942	A. pomorum	135	phiSRCM101342-2	100	32	0	0	6	37	4171	4140	1.02e-11	63.9
943	A. pomorum	136	phiLHT2458-4	100	37	0	0	1	37	2642	2678	1.06e-14	73.8
944	A. pomorum	137	phiLHT2458-4	100	37	0	0	1	37	2703	2739	1.06e-14	73.8
945	A. pomorum	137	phiIFO3283-32-1	96.875	32	1	0	6	37	27956	27987	2.49e-09	56
946	A. pomorum	137	phiIFO3283-26-1	96.875	32	1	0	6	37	27956	27987	2.49e-09	56
947	A. pomorum	137	phiIFO3283-22-1	96.875	32	1	0	6	37	27956	27987	2.49e-09	56
948	A. pomorum	137	phiIFO3283-12-1	96.875	32	1	0	6	37	27956	27987	2.49e-09	56
949	A. pomorum	137	phiIFO3283-07-1	96.875	32	1	0	6	37	27956	27987	2.49e-09	56
950	A. pomorum	137	phiIFO3283-03-1	96.875	32	1	0	6	37	27956	27987	2.49e-09	56
951	A. pomorum	137	phiIFO3283-01-42C-1	96.875	32	1	0	6	37	27956	27987	2.49e-09	56
952	A. pomorum	137	phiIFO3283-01-1	96.875	32	1	0	6	37	27956	27987	2.49e-09	56
953	A. pomorum	137	phiSRCM101342-2	100	24	0	0	14	37	3182	3159	6.08e-07	48.1
954	A. pomorum	137	phiNBRC3277-4	100	24	0	0	14	37	6067	6044	6.08e-07	48.1
955	A. pomorum	137	phi1023-2	100	24	0	0	14	37	4486	4463	6.08e-07	48.1
956	A. pomorum	138	phiLHT2458-4	100	37	0	0	1	37	2764	2800	1.06e-14	73.8
957	A. pomorum	139	phiLHT2458-4	100	32	0	0	1	32	2825	2856	1.07e-11	63.9
958	A. pomorum	139	phiLHT2458-3	96.296	27	1	0	6	32	8905	8931	2.51e-06	46.1
959	A. pomorum	139	phiBDGP1-1	96.296	27	1	0	6	32	7256	7282	2.51e-06	46.1
960	A. pomorum	139	phiAb3-2	96.296	27	1	0	6	32	7491	7517	2.51e-06	46.1
961	A. pomorum	140	phiLHT2458-4	100	37	0	0	1	37	2886	2922	1.06e-14	73.8
962	A. pomorum	141	phiLHT2458-4	100	37	0	0	1	37	2947	2983	1.06e-14	73.8
963	A. pomorum	141	phiSRCM101342-3	100	32	0	0	6	37	8577	8608	1.02e-11	63.9
964	A. pomorum	142	phiLHT2458-4	100	32	0	0	1	32	3008	3039	1.07e-11	63.9
965	A. pomorum	143	phiLHT2458-4	97.368	38	0	1	1	38	3069	3105	1.67e-10	60
966	A. pomorum	144	phiLHT2458-4	100	37	0	0	1	37	3130	3166	1.06e-14	73.8
967	A. pomorum	145	phiLHT2458-4	100	37	0	0	1	37	3191	3227	1.06e-14	73.8
968	A. pomorum	146	phiLHT2458-4	100	37	0	0	1	37	3252	3288	1.06e-14	73.8
969	A. senegalensis	1	phiDSM3508-1	93.75	32	2	0	3	34	66	35	5.28e-07	48.1
970	A. senegalensis	1	phiDSM3508-1	93.75	32	2	0	3	34	5628	5597	5.28e-07	48.1
971	A. senegalensis	1	phiDSM3508-1	93.75	32	2	0	3	34	7656	7625	5.28e-07	48.1
972	A. senegalensis	1	phiDSM3508-1	93.75	32	2	0	3	34	11800	11769	5.28e-07	48.1
973	A. senegalensis	1	phiATCC23746-1	93.75	32	2	0	3	34	6047	6078	5.28e-07	48.1
974	A. senegalensis	8	phiBDGP1-2	96.875	32	1	0	1	32	6250	6219	1.95e-09	56
975	A. senegalensis	9	phiDmL_050-1	100	32	0	0	1	32	7879	7848	8e-12	63.9
976	A. senegalensis	10	phiLMG1663-4	100	32	0	0	1	32	8084	8115	8e-12	63.9
977	A. senegalensis	18	phiLMG1663-1	93.333	30	2	0	3	32	13558	13529	7.43e-06	44.1
978	A. senegalensis	20	phiUBA5402-3	100	26	0	0	1	26	22085	22060	3.05e-08	52
979	A. senegalensis	21	phiBDGP1-2	100	32	0	0	1	32	6849	6880	8e-12	63.9
980	A. senegalensis	21	phiLMG1663-4	100	23	0	0	10	32	2228	2206	1.88e-06	46.1
981	A. senegalensis	21	phiLMG1663-3	100	23	0	0	10	32	27522	27500	1.88e-06	46.1
982	A. senegalensis	23	phiBDGP1-2	100	32	0	0	1	32	8866	8897	8e-12	63.9
983	A. syzygii	1	phiDSM4491-3	97.143	35	1	0	1	35	8960	8994	3.69e-11	61.9
984	A. syzygii	1	phiLMG1617-3	97.143	35	1	0	1	35	5023	5057	3.69e-11	61.9
985	A. syzygii	1	phiJCM25146-1	91.429	35	3	0	1	35	7254	7288	2.19e-06	46.1
986	A. syzygii	2	phiJCM25146-1	100	26	0	0	9	34	10195	10220	3.38e-08	52
987	A. syzygii	2	phiDSM4491-3	100	26	0	0	9	34	11895	11920	3.38e-08	52
988	A. syzygii	2	phiLMG1617-3	100	26	0	0	9	34	7958	7983	3.38e-08	52
989	A. syzygii	2	phiLMG23848-1	100	23	0	0	12	34	37841	37863	2.09e-06	46.1
990	A. syzygii	3	phiJCM25146-2	91.176	34	3	0	1	34	129	162	8.25e-06	44.1
991	A. syzygii	3	phiJCM25146-1	91.176	34	3	0	1	34	10978	11011	8.25e-06	44.1
992	A. syzygii	4	phiLMG23848-1	100	22	0	0	1	22	38339	38318	7.84e-06	44.1
993	A. syzygii	4	phiDSM4491-3	100	22	0	0	1	22	12396	12375	7.84e-06	44.1
994	A. syzygii	4	phiLMG1617-3	100	22	0	0	1	22	8459	8438	7.84e-06	44.1
995	A. syzygii	7	phiDSM4491-3	96.97	33	1	0	1	33	7790	7758	5.21e-10	58
996	A. syzygii	7	phiLMG1617-3	96.97	33	1	0	1	33	3853	3821	5.21e-10	58
997	A. syzygii	7	phiJCM25146-1	100	22	0	0	1	22	6087	6066	7.84e-06	44.1
998	A. syzygii	11	phiDSM4491-3	97.143	35	1	0	1	35	8960	8994	3.69e-11	61.9
999	A. syzygii	11	phiLMG1617-3	97.143	35	1	0	1	35	5023	5057	3.69e-11	61.9
1000	A. syzygii	11	phiJCM25146-1	91.429	35	3	0	1	35	7254	7288	2.19e-06	46.1
1001	A. syzygii	12	phiJCM25146-1	100	26	0	0	9	34	10195	10220	3.38e-08	52
1002	A. syzygii	12	phiDSM4491-3	100	26	0	0	9	34	11895	11920	3.38e-08	52
1003	A. syzygii	12	phiLMG1617-3	100	26	0	0	9	34	7958	7983	3.38e-08	52
1004	A. syzygii	12	phiLMG23848-1	100	23	0	0	12	34	37841	37863	2.09e-06	46.1
1005	A. syzygii	13	phiJCM25146-2	91.176	34	3	0	1	34	129	162	8.25e-06	44.1
1006	A. syzygii	13	phiJCM25146-1	91.176	34	3	0	1	34	10978	11011	8.25e-06	44.1
1007	A. syzygii	14	phiLMG23848-1	100	22	0	0	1	22	38339	38318	7.84e-06	44.1
1008	A. syzygii	14	phiDSM4491-3	100	22	0	0	1	22	12396	12375	7.84e-06	44.1
1009	A. syzygii	14	phiLMG1617-3	100	22	0	0	1	22	8459	8438	7.84e-06	44.1
1010	A. syzygii	17	phiDSM4491-3	96.97	33	1	0	1	33	7790	7758	5.21e-10	58
1011	A. syzygii	17	phiLMG1617-3	96.97	33	1	0	1	33	3853	3821	5.21e-10	58
1012	A. syzygii	17	phiJCM25146-1	100	22	0	0	1	22	6087	6066	7.84e-06	44.1
1013	A. tropicalis	14	phiSRCM101468-6	91.176	34	3	0	1	34	18331	18298	8.25e-06	44.1
1014	A. tropicalis	14	phiSRCM101468-1	91.176	34	3	0	1	34	17650	17683	8.25e-06	44.1
1015	A. tropicalis	17	phiA3-4	100	26	0	0	7	32	1287	1262	3.22e-08	52
1016	A. tropicalis	17	phi108B-2	100	26	0	0	7	32	23168	23193	3.22e-08	52
1017	A. tropicalis	21	phiA3-3	100	22	0	0	9	30	30436	30415	9.08e-06	44.1
1018	A. tropicalis	44	phiSRCM101468-6	91.176	34	3	0	1	34	18331	18298	8.25e-06	44.1
1019	A. tropicalis	44	phiSRCM101468-1	91.176	34	3	0	1	34	17650	17683	8.25e-06	44.1
1020	A. tropicalis	47	phiA3-4	100	26	0	0	7	32	1287	1262	3.22e-08	52
1021	A. tropicalis	47	phi108B-2	100	26	0	0	7	32	23168	23193	3.22e-08	52
1022	A. tropicalis	60	phiA3-3	100	22	0	0	7	28	30415	30436	9.08e-06	44.1
1023	A. tropicalis	74	phiSRCM101468-6	91.176	34	3	0	1	34	18331	18298	8.25e-06	44.1
1024	A. tropicalis	74	phiSRCM101468-1	91.176	34	3	0	1	34	17650	17683	8.25e-06	44.1
1025	A. tropicalis	77	phiA3-4	100	26	0	0	7	32	1287	1262	3.22e-08	52
1026	A. tropicalis	77	phi108B-2	100	26	0	0	7	32	23168	23193	3.22e-08	52
1027	A. tropicalis	90	phiA3-3	100	22	0	0	7	28	30415	30436	9.08e-06	44.1
1028	A. tropicalis	99	phiA3-3	100	22	0	0	7	28	30415	30436	9.08e-06	44.1
1029	A. tropicalis	114	phiSRCM101468-6	91.176	34	3	0	1	34	18331	18298	8.25e-06	44.1
1030	A. tropicalis	114	phiSRCM101468-1	91.176	34	3	0	1	34	17650	17683	8.25e-06	44.1
1031	A. tropicalis	117	phiA3-4	100	26	0	0	7	32	1287	1262	3.22e-08	52
1032	A. tropicalis	117	phi108B-2	100	26	0	0	7	32	23168	23193	3.22e-08	52
1033	A. tropicalis	121	phiA3-4	100	29	0	0	5	33	10632	10660	5.49e-10	58
1034	A. tropicalis	121	phiBDGP1-3	96.552	29	1	0	5	33	26240	26268	1.34e-07	50.1
1035	A. tropicalis	121	phiDsW_057-4	96.154	26	1	0	8	33	10752	10727	8.25e-06	44.1
1036	A. tropicalis	123	phiDmL_050-2	100	34	0	0	1	34	26719	26686	5.7e-13	67.9
1037	A. tropicalis	124	phiLMG23690-2	97.059	34	1	0	1	34	2172	2139	1.39e-10	60
1038	A. tropicalis	128	phiLMG1663-1	96.154	26	1	0	5	30	16203	16228	8.25e-06	44.1
1039	A. tropicalis	130	phiDmL_050-2	97.143	35	1	0	1	35	26590	26624	3.69e-11	61.9
1040	A. tropicalis	131	phiCS_006_W138-4	100	33	0	0	3	35	1647	1679	2.36e-12	65.9
1041	A. tropicalis	143	phiBDGP1-3	91.176	34	3	0	1	34	3591	3624	8.25e-06	44.1
1042	A. tropicalis	158	phiLMG1590-4	97.143	35	1	0	1	35	6630	6664	3.69e-11	61.9
1043	A. tropicalis	158	phiLMG1590-3	97.143	35	1	0	1	35	26789	26823	3.69e-11	61.9
1044	A. tropicalis	158	phiK03D05-5	97.143	35	1	0	1	35	5348	5314	3.69e-11	61.9
1045	A. tropicalis	158	phiDm-38-1	97.143	35	1	0	1	35	8157	8123	3.69e-11	61.9
1046	A. tropicalis	158	phiLMG23690-2	96.97	33	1	0	1	33	1646	1614	5.76e-10	58
1047	A. tropicalis	158	phiLMG23848T-3	94.286	35	2	0	1	35	9093	9059	8.99e-09	54
1048	A. tropicalis	158	phiLMG23848-1	94.286	35	2	0	1	35	14907	14873	8.99e-09	54
1049	A. tropicalis	158	phiBDGP1-7	96.774	31	1	0	5	35	12203	12233	8.99e-09	54
1050	A. tropicalis	158	phiBDGP1-6	96.774	31	1	0	5	35	37994	38024	8.99e-09	54
1051	A. tropicalis	159	phi108B-2	96.667	30	1	0	1	30	5431	5460	3.38e-08	52
1052	A. tropicalis	162	phiSRCM101468-4	94.286	35	2	0	1	35	37613	37579	8.99e-09	54
1053	A. tropicalis	162	phiSRCM101342-4	94.286	35	2	0	1	35	27063	27097	8.99e-09	54
1054	A. tropicalis	162	phiSRCM101342-3	94.286	35	2	0	1	35	11178	11212	8.99e-09	54
1055	A. tropicalis	162	phiSH-7	94.286	35	2	0	1	35	12506	12540	8.99e-09	54
1056	A. tropicalis	162	phiSH-6	94.286	35	2	0	1	35	13827	13861	8.99e-09	54
1057	A. tropicalis	162	phiLMG1625-2	96.774	31	1	0	3	33	27496	27466	8.99e-09	54
1058	A. tropicalis	162	phidm-2	94.286	35	2	0	1	35	12506	12540	8.99e-09	54
1059	A. tropicalis	162	phidm-1	94.286	35	2	0	1	35	13827	13861	8.99e-09	54
1060	A. tropicalis	162	phiLMG1590-3	93.939	33	2	0	1	33	19253	19221	1.4e-07	50.1
1061	A. tropicalis	167	phiCS_006_W139-3	100	27	0	0	1	27	2325	2351	8.14e-09	54
1062	A. tropicalis	167	phiCS_006_W138-1	100	27	0	0	1	27	2325	2351	8.14e-09	54
1063	A. tropicalis	167	phiDmPark25_167-2	100	27	0	0	1	27	24675	24649	8.14e-09	54
1064	A. tropicalis	169	phiDmPark25_167-3	96.429	28	1	0	1	28	8452	8479	5.28e-07	48.1
1065	A. tropicalis	169	phiCS_006_W139-2	96.429	28	1	0	1	28	1088	1115	5.28e-07	48.1
1066	A. tropicalis	169	phiBDGP1-3	96.429	28	1	0	1	28	19049	19076	5.28e-07	48.1
1067	A. tropicalis	169	phiCS_006_W138-4	96.429	28	1	0	1	28	26822	26795	5.28e-07	48.1
1068	A. tropicalis	172	phiNBRC16471-1	93.939	33	2	0	2	34	4128	4096	1.54e-07	50.1
1069	A. tropicalis	178	phiDmPark25_167-2	100	30	0	0	1	30	26717	26688	1.32e-10	60
1070	A. tropicalis	178	phiCS_006_W139-3	100	30	0	0	1	30	283	312	1.32e-10	60
1071	A. tropicalis	178	phiCS_006_W138-1	100	30	0	0	1	30	283	312	1.32e-10	60
1072	A. tropicalis	178	phiJCM25330-3	96.296	27	1	0	1	27	1665	1691	1.98e-06	46.1
1073	A. tropicalis	179	phiDmPark25_167-2	97.059	34	1	0	1	34	26847	26814	1.39e-10	60
1074	A. tropicalis	179	phiCS_006_W139-3	97.059	34	1	0	1	34	153	186	1.39e-10	60
1075	A. tropicalis	179	phiCS_006_W138-1	97.059	34	1	0	1	34	153	186	1.39e-10	60
1076	A. tropicalis	180	phiDmL_050-3	100	33	0	0	1	33	7695	7727	2.14e-12	65.9
1077	A. tropicalis	180	phiA3-3	100	33	0	0	1	33	19560	19592	2.14e-12	65.9
1078	A. tropicalis	180	phi108B-2	100	33	0	0	1	33	15008	14976	2.14e-12	65.9
1079	A. tropicalis	182	phiBDGP1-3	100	29	0	0	1	29	6619	6591	5.21e-10	58
1080	A. tropicalis	182	phiA3-3	100	27	0	0	4	30	468	442	8.14e-09	54
1081	A. tropicalis	182	phiBDGP1-5	96.552	29	1	0	1	29	14391	14419	1.27e-07	50.1
1082	A. tropicalis	186	phiDmCS_006-3	100	34	0	0	1	34	6375	6408	5.7e-13	67.9
1083	A. tropicalis	186	phiDmCS_006-2	100	34	0	0	1	34	14963	14996	5.7e-13	67.9
1084	A. tropicalis	186	phiCS_006_W139-4	100	34	0	0	1	34	7395	7362	5.7e-13	67.9
1085	A. tropicalis	186	phiCS_006_W138-2	100	34	0	0	1	34	7395	7362	5.7e-13	67.9
1086	A. tropicalis	192	phiLMG1663-1	93.548	31	2	0	1	31	16480	16510	2.09e-06	46.1
1087	A. tropicalis	227	phiCS_006_W139-4	100	34	0	0	1	34	6583	6550	5.7e-13	67.9
1088	A. tropicalis	227	phiCS_006_W138-2	100	34	0	0	1	34	6583	6550	5.7e-13	67.9
1089	A. tropicalis	227	phiLMG1663-1	100	34	0	0	1	34	14778	14811	5.7e-13	67.9
1090	A. tropicalis	227	phiDmCS_006-3	100	34	0	0	1	34	7187	7220	5.7e-13	67.9
1091	A. tropicalis	227	phiDmCS_006-2	100	34	0	0	1	34	15775	15808	5.7e-13	67.9
1092	A. tropicalis	231	phiDmCS_006-3	100	32	0	0	3	34	7040	7009	8.89e-12	63.9
1093	A. tropicalis	231	phiDmCS_006-2	100	32	0	0	3	34	15628	15597	8.89e-12	63.9
1094	A. tropicalis	231	phiCS_006_W139-4	100	32	0	0	3	34	6730	6761	8.89e-12	63.9
1095	A. tropicalis	231	phiCS_006_W138-2	100	32	0	0	3	34	6730	6761	8.89e-12	63.9
1096	A. tropicalis	252	phiDmCS_006-3	100	32	0	0	1	32	7009	7040	8.89e-12	63.9
1097	A. tropicalis	252	phiDmCS_006-2	100	32	0	0	1	32	15597	15628	8.89e-12	63.9
1098	A. tropicalis	252	phiCS_006_W139-4	100	32	0	0	1	32	6761	6730	8.89e-12	63.9
1099	A. tropicalis	252	phiCS_006_W138-2	100	32	0	0	1	32	6761	6730	8.89e-12	63.9
1100	A. tropicalis	256	phiCS_006_W139-4	100	34	0	0	1	34	6550	6583	5.7e-13	67.9
1101	A. tropicalis	256	phiCS_006_W138-2	100	34	0	0	1	34	6550	6583	5.7e-13	67.9
1102	A. tropicalis	256	phiLMG1663-1	100	34	0	0	1	34	14811	14778	5.7e-13	67.9
1103	A. tropicalis	256	phiDmCS_006-3	100	34	0	0	1	34	7220	7187	5.7e-13	67.9
1104	A. tropicalis	256	phiDmCS_006-2	100	34	0	0	1	34	15808	15775	5.7e-13	67.9
1105	A. tropicalis	269	phiDmCS_006-3	100	34	0	0	1	34	6408	6375	5.7e-13	67.9
1106	A. tropicalis	269	phiDmCS_006-2	100	34	0	0	1	34	14996	14963	5.7e-13	67.9
1107	A. tropicalis	269	phiCS_006_W139-4	100	34	0	0	1	34	7362	7395	5.7e-13	67.9
1108	A. tropicalis	269	phiCS_006_W138-2	100	34	0	0	1	34	7362	7395	5.7e-13	67.9
1109	A. tropicalis	302	phiCS_006_W139-4	100	34	0	0	1	34	6583	6550	5.7e-13	67.9
1110	A. tropicalis	302	phiCS_006_W138-2	100	34	0	0	1	34	6583	6550	5.7e-13	67.9
1111	A. tropicalis	302	phiLMG1663-1	100	34	0	0	1	34	14778	14811	5.7e-13	67.9
1112	A. tropicalis	302	phiDmCS_006-3	100	34	0	0	1	34	7187	7220	5.7e-13	67.9
1113	A. tropicalis	302	phiDmCS_006-2	100	34	0	0	1	34	15775	15808	5.7e-13	67.9
1114	A. tropicalis	306	phiDmCS_006-3	100	32	0	0	3	34	7040	7009	8.89e-12	63.9
1115	A. tropicalis	306	phiDmCS_006-2	100	32	0	0	3	34	15628	15597	8.89e-12	63.9
1116	A. tropicalis	306	phiCS_006_W139-4	100	32	0	0	3	34	6730	6761	8.89e-12	63.9
1117	A. tropicalis	306	phiCS_006_W138-2	100	32	0	0	3	34	6730	6761	8.89e-12	63.9
1118	A. tropicalis	320	phiDmCS_006-3	100	34	0	0	1	34	6375	6408	5.7e-13	67.9
1119	A. tropicalis	320	phiDmCS_006-2	100	34	0	0	1	34	14963	14996	5.7e-13	67.9
1120	A. tropicalis	320	phiCS_006_W139-4	100	34	0	0	1	34	7395	7362	5.7e-13	67.9
1121	A. tropicalis	320	phiCS_006_W138-2	100	34	0	0	1	34	7395	7362	5.7e-13	67.9
1122	A. tropicalis	326	phiLMG1663-1	93.548	31	2	0	1	31	16480	16510	2.09e-06	46.1
