# Supplementary material for: Comprehensive deciphering prophages in genus Acetobacter on the ecology, genomic features, toxin–antitoxin system, and linkage with CRISPR-Cas system
Source: Front Microbiol. 2022 Aug 2;13:951030. doi: 10.3389/fmicb.2022.951030 (PMC9379143; doi:10.3389/fmicb.2022.951030)
Supplement: Supplementary file 8 [file Table_7.XLSX]

## Sheet: Sheet1
Table S7. The spacer sequences on the prophage phiUBA5402-3
NO.	Spacer sequence
1	CTCTGGCCTATCGGTGGCGGGGTAGAGGTTGT
2	TAAATGAGACCGGCAAGAAACTATTTTCGAAC
3	TATGCGGAACTGGCAGAAGAACACTCAGAAAT
4	ATAGAGAGTGGACGCTTGAAGGCGCTCCAAAG
5	AACGCGGGATATTCTGTAAGGAAGAATAGGAA
6	ATTTCAGAGCCAAAATGCAACCCGTCAATTAA
7	ACCCCCGCAGGTAAAGCCTTTCTCGATATGTT
8	AATATACGGTGCCACAGGCTGCACCGCTTTAA
9	GTTCAAGATATGATCGCCGCCAAGCGTGAGGT
